# Supplementary material for: catena-Poly[[diaqua­zinc(II)]-μ-l-cystein­ato(2−)-κ4 S:S,N,O-[di-μ-sulfido-bis­[oxido­molybdate(V)](Mo—Mo)]-μ-l-cysteinato(2−)-κ4 S,N,O:S]
Source: Acta Crystallogr Sect E Struct Rep Online. 2008 Apr 2;64(Pt 5):m605–6. doi: 10.1107/S1600536808007757 (PMC2961258; doi:10.1107/S1600536808007757)
Supplement: Supplementary file 1 [file e-64-0m605-sup1.cif]

##############################################################################
###                                                                        ###
###        Electronic paper (Acta Crystallographica Section E)             ###
###                                                                        ###
##############################################################################
#                                                                            #
# This CIF contains the data in a paper accepted for publication in Acta     #
# Crystallographica Section E. It conforms to the requirements of Notes      #
# for Authors for Section E, and has been peer reviewed under the auspices   #
# of the IUCr Commission on Journals.                                        #
#                                                                            #
# Full details of the Crystallographic Information File format               #
# are given in the paper "The Crystallographic Information File (CIF):       #
# a New Standard Archive File for Crystallography" by S. R. Hall, F. H.      #
# Allen and I. D. Brown [Acta Cryst. (1991), A47, 655-685].                  #
#                                                                            #
# The current version of the core CIF dictionary is obtainable from          #
# ftp://ftp.iucr.org/pub/cif_core.dic. The current version number is 2.4.    #
#                                                                            #
# Software is freely available for graphical display of the structure(s) in  #
# this CIF.  For information consult the CIF home page http://www.iucr.org/  #
# cif/home.html                                                              #
#                                                                            #
# This file may be used for bona fide research purposes within the           #
# scientific community so long as proper attribution is given to the journal # 
# article from which it was obtained.                                        #
#                                                                            #
##############################################################################
                                             
data_global
_audit_creation_method     'by CrystalStructure 3.8'
_journal_date_recd_electronic     2008-03-06
_journal_date_accepted     2008-03-21
_journal_name_full     'Acta Crystallographica, Section E'
_journal_year     2008
_journal_volume     64
_journal_issue      5
_journal_page_first     m605
_journal_page_last     m606
_journal_paper_category     QM
_journal_coeditor_code     WK2080
_publ_contact_author_name     'Professor T. Shibahara'
_publ_contact_author_address
;
Department of Chemistry
Okayama University of Science
Ridai-cho
Okayama 700-0005
Japan
;
_publ_contact_author_email     'shiba@chem.ous.ac.jp'
_publ_contact_author_fax     '+81-86-256-9443'
_publ_contact_author_phone     '+81-86-256-9443'
_publ_section_title
;\
catena-Poly[[diaquazinc(II)]-\m-L-cysteinato(2-)-\k^4^S:S,N,O-[di-\m-sulfido-\
bis[oxidomolybdate(V)](Mo---Mo)]-\m-L-cysteinato(2-)-\k^4^S,N,O:S]
;
loop_
    _publ_author_name
    _publ_author_address
    'Takashi Shibahara'
;
Department of Chemistry
Okayama University of Science
Ridai-cho
Okayama 700-0005
Japan
;
    'Shinobu Ogasahara'
;
Department of Chemistry
Okayama University of Science
Ridai-cho
Okayama 700-0005
Japan
;
    'Genta Sakane'
;
Department of Chemistry
Okayama University of Science
Ridai-cho
Okayama 700-0005
Japan
;
data_I
_chemical_name_systematic
;
catena-Poly[[diaquazinc(II)]-\m-L-cysteinato(2-)-\k^4^S:S,N,O-[di-\m-sulfido-
bis[oxidomolybdate(V)](Mo---Mo)]-\m-L-cysteinato(2-)-\k^4^S,N,O:S]
;
_chemical_formula_moiety     'C6 H14 Mo2 N2 O8 S4 Zn'
_chemical_formula_sum     'C6 H14 Mo2 N2 O8 S4 Zn'
_chemical_formula_iupac     '[Mo2 Zn (C3 H5 N O2 S)2 O2 S2 (H2 O)2]'
_chemical_formula_weight     627.69
_chemical_melting_point     ?
_symmetry_cell_setting     monoclinic
_symmetry_space_group_name_H-M     'P 21'
_symmetry_space_group_name_Hall     'P 2yb'
loop_
    _symmetry_equiv_pos_site_id
    _symmetry_equiv_pos_as_xyz
    1 '+x,+y,+z'
    2 '-x,1/2+y,-z'
_cell_length_a     8.6881(11)
_cell_length_b     10.3529(8)
_cell_length_c     9.8686(11)
_cell_angle_alpha     90.0000(11)
_cell_angle_beta     108.2022(14)
_cell_angle_gamma     90.0000(11)
_cell_volume     843.23(16)
_cell_formula_units_Z     2
_cell_measurement_reflns_used     3004
_cell_measurement_theta_min     5.5
_cell_measurement_theta_max     30.0
_cell_measurement_temperature     93.1
_exptl_crystal_description     platelet
_exptl_crystal_colour     orange
_exptl_crystal_size_max     0.35
_exptl_crystal_size_mid     0.30
_exptl_crystal_size_min     0.10
_exptl_crystal_density_diffrn     2.472
_exptl_crystal_density_meas     ?
_exptl_crystal_density_method     'not measured'
_exptl_crystal_F_000     612.00
_exptl_absorpt_coefficient_mu     3.405
_exptl_absorpt_correction_type     multi-scan
_exptl_absorpt_process_details     '(Jacobson, 1998)'
_exptl_absorpt_correction_T_min     0.3818
_exptl_absorpt_correction_T_max     0.7269
_diffrn_radiation_type     'Mo K\a'
_diffrn_radiation_wavelength     0.71070
_diffrn_measurement_device_type     'Rigaku Mercury'
_diffrn_measurement_method     \w
_diffrn_detector_area_resol_mean     14.63
_diffrn_reflns_number     9357
_diffrn_reflns_av_R_equivalents     0.019
_diffrn_reflns_theta_max     30.03
_diffrn_reflns_theta_full     30.03
_diffrn_measured_fraction_theta_max     0.983
_diffrn_measured_fraction_theta_full     0.983
_diffrn_reflns_limit_h_min     -12
_diffrn_reflns_limit_h_max     11
_diffrn_reflns_limit_k_min     -14
_diffrn_reflns_limit_k_max     14
_diffrn_reflns_limit_l_min     -13
_diffrn_reflns_limit_l_max     13
_refine_special_details
;
Refinement was performed using all reflections. The weighted R-factor (wR) and
goodness of fit (S) are based on F^2^. R-factor (gt) are based on F. The
threshold expression of F^2^ > 2.0 \s>F^2^) is used only for calculating
R-factor (gt).
;
_reflns_number_total     4556
_reflns_number_gt     4549
_reflns_threshold_expression     F^2^>2\s(F^2^)
_refine_ls_structure_factor_coef     Fsqd
_refine_ls_R_factor_gt     0.0191
_refine_ls_wR_factor_ref     0.0488
_refine_ls_goodness_of_fit_ref     1.021
_refine_ls_number_reflns     4556
_refine_ls_number_parameters     209
_refine_ls_number_restraints     15
_refine_ls_hydrogen_treatment     mixed
_refine_ls_weighting_scheme     calc
_refine_ls_weighting_details
            'w = 1/[\s^2^(Fo^2^)+(0.0303P)^2^+0.5406P] where P=(Fo^2^+2Fc^2^)/3'
_refine_ls_shift/su_max     0.0010
_refine_diff_density_max     0.47
_refine_diff_density_min     -0.94
_refine_ls_extinction_method     none
_refine_ls_extinction_coef     ?
_refine_ls_abs_structure_details     'Flack (1983), with 2010 Friedel pairs'
_refine_ls_abs_structure_Flack     0.002(7)
loop_
    _atom_type_symbol
    _atom_type_description
    _atom_type_scat_dispersion_real
    _atom_type_scat_dispersion_imag
    _atom_type_scat_source
    'C' 'C' 0.003 0.002
;
International Tables for Crystallography
(1992, Vol. C, Tables 4.2.6.8 and 6.1.1.4)
;
    'H' 'H' 0.000 0.000
;
International Tables for Crystallography
(1992, Vol. C, Table 6.1.1.4)
;
    'Mo' 'Mo' -1.683 0.686
;
International Tables for Crystallography
(1992, Vol. C, Tables 4.2.6.8 and 6.1.1.4)
;
    'N' 'N' 0.006 0.003
;
International Tables for Crystallography
(1992, Vol. C, Tables 4.2.6.8 and 6.1.1.4)
;
    'O' 'O' 0.011 0.006
;
International Tables for Crystallography
(1992, Vol. C, Tables 4.2.6.8 and 6.1.1.4)
;
    'S' 'S' 0.125 0.123
;
International Tables for Crystallography
(1992, Vol. C, Tables 4.2.6.8 and 6.1.1.4)
;
    'Zn' 'Zn' 0.284 1.430
;
International Tables for Crystallography
(1992, Vol. C, Tables 4.2.6.8 and 6.1.1.4)
;
_computing_data_collection     'CrystalClear (Rigaku, 1999)'
_computing_cell_refinement     'CrystalClear (Rigaku, 1999)'
_computing_data_reduction     'CrystalStructure (Rigaku, 2007)'
_computing_structure_solution     'SIR97 (Altomare <i>et al.</i>,  1999)'
_computing_structure_refinement     'SHELXL97 (Sheldrick, 2008)'
_computing_molecular_graphics     'CrystalStructure  (Rigaku, 2007)'
_computing_publication_material     'CrystalStructure  (Rigaku, 2007)'
loop_
    _atom_site_type_symbol
    _atom_site_label
    _atom_site_fract_x
    _atom_site_fract_y
    _atom_site_fract_z
    _atom_site_U_iso_or_equiv
    _atom_site_adp_type
    _atom_site_calc_flag
    _atom_site_refinement_flags
    _atom_site_occupancy
    _atom_site_disorder_assembly
    _atom_site_disorder_group
    Mo Mo1 -0.056910(19) 0.591229(16) 0.808774(16) 0.00615(4) Uani d . 1.00 . .
    Mo Mo2 0.113206(19) 0.533750(19) 0.613333(16) 0.00647(4) Uani d . 1.00 . .
    Zn Zn1 -0.46728(3) 0.59442(3) 0.84366(3) 0.01008(4) Uani d . 1.00 . .
    S S1 -0.07812(7) 0.40574(6) 0.67221(6) 0.00917(8) Uani d . 1.00 . .
    S S2 0.16158(6) 0.70395(5) 0.77534(6) 0.00880(8) Uani d . 1.00 . .
    S S3 -0.22984(6) 0.46976(5) 0.93439(5) 0.00813(8) Uani d . 1.00 . .
    S S4 0.39318(6) 0.59322(6) 0.60271(5) 0.01009(8) Uani d . 1.00 . .
    O O1 -0.2167(2) 0.68209(17) 0.71583(17) 0.0104(2) Uani d . 1.00 . .
    O O2 0.00101(19) 0.60344(18) 0.45909(16) 0.0111(2) Uani d . 1.00 . .
    O O3 0.2203(2) 0.45050(18) 1.21945(17) 0.0125(3) Uani d . 1.00 . .
    O O4 0.13324(19) 0.49461(16) 0.98677(16) 0.0089(2) Uani d . 1.00 . .
    O O5 0.4690(2) 0.2383(2) 0.7999(2) 0.0217(3) Uani d . 1.00 . .
    O O6 0.2865(2) 0.39663(18) 0.77426(17) 0.0125(3) Uani d . 1.00 . .
    O O7 -0.3954(2) 0.77830(18) 0.9006(2) 0.0182(3) Uani d . 1.00 . .
    O O8 -0.54704(19) 0.55572(18) 1.00931(17) 0.0136(3) Uani d . 1.00 . .
    N N1 -0.0163(2) 0.70357(19) 1.01408(19) 0.0087(3) Uani d . 1.00 . .
    N N2 0.1744(2) 0.3658(2) 0.4962(2) 0.0102(3) Uani d . 1.00 . .
    C C1 0.0084(2) 0.6095(2) 1.1320(2) 0.0092(3) Uani d . 1.00 . .
    C C2 0.1322(2) 0.5110(2) 1.1161(2) 0.0083(3) Uani d . 1.00 . .
    C C3 -0.1525(2) 0.5421(2) 1.1147(2) 0.0099(3) Uani d . 1.00 . .
    C C4 0.3455(2) 0.3284(2) 0.5675(2) 0.0112(3) Uani d . 1.00 . .
    C C5 0.3694(2) 0.3165(2) 0.7269(2) 0.0116(4) Uani d . 1.00 . .
    C C6 0.4534(2) 0.4378(2) 0.5447(2) 0.0130(4) Uani d . 1.00 . .
    H H1 0.0683 0.7596 1.0256 0.010 Uiso c R 1.00 . .
    H H2 -0.1027 0.7551 1.0124 0.010 Uiso c R 1.00 . .
    H H3 0.1090 0.2957 0.4919 0.012 Uiso c R 1.00 . .
    H H4 0.1624 0.3890 0.4039 0.012 Uiso c R 1.00 . .
    H H5 -0.2299 0.6042 1.1334 0.012 Uiso c R 1.00 . .
    H H6 -0.1366 0.4727 1.1869 0.012 Uiso c R 1.00 . .
    H H7 0.0460 0.6482 1.2291 0.011 Uiso c R 1.00 . .
    H H8 0.4318 0.4416 0.4403 0.016 Uiso c R 1.00 . .
    H H9 0.5706 0.4243 0.5928 0.016 Uiso c R 1.00 . .
    H H10 0.3821 0.2458 0.5359 0.013 Uiso c R 1.00 . .
    H H11 -0.3638 0.8290 0.8487 0.022 Uiso c R 1.00 . .
    H H12 -0.4303 0.8035 0.9659 0.022 Uiso c R 1.00 . .
    H H13 -0.5293 0.6197 1.0646 0.016 Uiso c R 1.00 . .
    H H14 -0.6424 0.5281 0.9816 0.016 Uiso c R 1.00 . .
loop_
    _atom_site_aniso_label
    _atom_site_aniso_U_11
    _atom_site_aniso_U_22
    _atom_site_aniso_U_33
    _atom_site_aniso_U_12
    _atom_site_aniso_U_13
    _atom_site_aniso_U_23
    Mo1 0.00760(7) 0.00633(8) 0.00567(7) 0.00053(6) 0.00374(5) 0.00047(6)
    Mo2 0.00756(7) 0.00729(8) 0.00565(7) 0.00067(6) 0.00364(5) 0.00022(6)
    Zn1 0.01030(10) 0.01118(12) 0.00928(10) 0.00082(10) 0.00382(8) -0.00105(9)
    S1 0.0114(2) 0.0085(2) 0.0091(2) -0.00148(18) 0.00549(17) -0.00119(17)
    S2 0.0109(2) 0.0077(2) 0.0098(2) -0.00074(18) 0.00601(17) -0.00107(17)
    S3 0.0087(2) 0.0085(2) 0.0086(2) -0.00003(18) 0.00480(16) -0.00014(17)
    S4 0.0088(2) 0.0127(2) 0.0098(2) -0.0003(2) 0.00436(16) 0.00152(19)
    O1 0.0111(6) 0.0117(8) 0.0102(6) 0.0024(5) 0.0060(5) 0.0015(5)
    O2 0.0113(6) 0.0135(8) 0.0097(6) 0.0019(6) 0.0048(5) 0.0014(6)
    O3 0.0152(7) 0.0123(8) 0.0101(6) 0.0030(6) 0.0039(5) 0.0014(6)
    O4 0.0102(6) 0.0099(7) 0.0074(6) 0.0011(5) 0.0041(5) 0.0002(5)
    O5 0.0216(8) 0.0185(9) 0.0221(8) 0.0064(7) 0.0027(7) 0.0083(7)
    O6 0.0166(7) 0.0129(8) 0.0087(6) 0.0010(6) 0.0049(5) -0.0004(5)
    O7 0.0217(9) 0.0131(8) 0.0250(8) -0.0031(7) 0.0146(7) -0.0054(7)
    O8 0.0096(6) 0.0217(10) 0.0103(6) -0.0025(5) 0.0045(5) -0.0045(6)
    N1 0.0111(7) 0.0069(8) 0.0096(7) 0.0002(6) 0.0053(6) 0.0004(6)
    N2 0.0096(7) 0.0125(9) 0.0084(7) 0.0010(6) 0.0026(6) -0.0032(6)
    C1 0.0131(8) 0.0086(10) 0.0067(7) 0.0002(7) 0.0043(6) -0.0005(7)
    C2 0.0099(8) 0.0060(10) 0.0107(8) -0.0019(6) 0.0058(6) -0.0008(6)
    C3 0.0118(8) 0.0109(9) 0.0088(7) -0.0005(7) 0.0060(6) 0.0001(7)
    C4 0.0114(8) 0.0130(10) 0.0088(8) 0.0038(7) 0.0024(6) -0.0032(7)
    C5 0.0126(9) 0.0095(10) 0.0124(9) -0.0007(7) 0.0034(7) 0.0003(7)
    C6 0.0117(9) 0.0186(11) 0.0099(8) 0.0019(7) 0.0052(7) -0.0024(8)
_geom_special_details
;
ENTER SPECIAL DETAILS OF THE MOLECULAR GEOMETRY
;
loop_
    _geom_bond_atom_site_label_1
    _geom_bond_atom_site_label_2
    _geom_bond_site_symmetry_1
    _geom_bond_site_symmetry_2
    _geom_bond_distance
    _geom_bond_publ_flag
    Mo1 O1 . . 1.6905(17) no
    Mo1 O4 . . 2.2366(16) no
    Mo1 N1 . . 2.2662(19) no
    Mo1 S1 . . 2.3201(6) yes
    Mo1 S2 . . 2.3378(6) yes
    Mo1 S3 . . 2.5572(6) yes
    Mo1 Mo2 . . 2.8354(3) yes
    Mo2 O2 . . 1.6914(16) no
    Mo2 N2 . . 2.2419(19) no
    Mo2 O6 . . 2.3044(18) no
    Mo2 S2 . . 2.3276(6) yes
    Mo2 S1 . . 2.3368(6) yes
    Mo2 S4 . . 2.5428(6) yes
    Zn1 O8 . . 2.0052(17) yes
    Zn1 O7 . . 2.0275(19) yes
    Zn1 S4 . 1_455 2.3072(6) yes
    Zn1 S3 . . 2.3599(6) yes
    S3 C3 . . 1.852(2) no
    S4 C6 . . 1.838(3) no
    S4 Zn1 . 1_655 2.3072(6) no
    O3 C2 . . 1.237(3) no
    O4 C2 . . 1.290(2) no
    O5 C5 . . 1.238(3) no
    O6 C5 . . 1.279(3) no
    O7 H11 . . 0.837 no
    O7 H12 . . 0.835 no
    O8 H13 . . 0.841 no
    O8 H14 . . 0.838 no
    N1 C1 . . 1.481(3) no
    N1 H1 . . 0.915 no
    N1 H2 . . 0.917 no
    N2 C4 . . 1.484(3) no
    N2 H3 . . 0.914 no
    N2 H4 . . 0.915 no
    C1 C3 . . 1.523(3) no
    C1 C2 . . 1.526(3) no
    C1 H7 . . 0.995 no
    C3 H5 . . 0.989 no
    C3 H6 . . 0.991 no
    C4 C5 . . 1.527(3) no
    C4 C6 . . 1.531(4) no
    C4 H10 . . 0.996 no
    C6 H8 . . 0.989 no
    C6 H9 . . 0.989 no
loop_
    _geom_angle_atom_site_label_1
    _geom_angle_atom_site_label_2
    _geom_angle_atom_site_label_3
    _geom_angle_site_symmetry_1
    _geom_angle_site_symmetry_2
    _geom_angle_site_symmetry_3
    _geom_angle
    _geom_angle_publ_flag
    O1 Mo1 O4 . . . 162.73(7) no
    O1 Mo1 N1 . . . 94.11(7) no
    O4 Mo1 N1 . . . 69.93(6) no
    O1 Mo1 S1 . . . 104.04(6) no
    O4 Mo1 S1 . . . 89.50(4) no
    N1 Mo1 S1 . . . 154.97(5) no
    O1 Mo1 S2 . . . 102.18(6) no
    O4 Mo1 S2 . . . 84.32(4) no
    N1 Mo1 S2 . . . 87.91(5) no
    S1 Mo1 S2 . . . 104.59(2) no
    O1 Mo1 S3 . . . 91.69(6) no
    O4 Mo1 S3 . . . 78.52(4) no
    N1 Mo1 S3 . . . 76.70(5) no
    S1 Mo1 S3 . . . 85.55(2) no
    S2 Mo1 S3 . . . 160.022(19) no
    O1 Mo1 Mo2 . . . 105.18(6) no
    O4 Mo1 Mo2 . . . 91.51(4) no
    N1 Mo1 Mo2 . . . 138.35(5) no
    S1 Mo1 Mo2 . . . 52.760(15) no
    S2 Mo1 Mo2 . . . 52.411(14) no
    S3 Mo1 Mo2 . . . 137.441(15) no
    O2 Mo2 N2 . . . 91.69(8) no
    O2 Mo2 O6 . . . 162.14(7) no
    N2 Mo2 O6 . . . 70.64(6) no
    O2 Mo2 S2 . . . 103.00(6) no
    N2 Mo2 S2 . . . 156.97(5) no
    O6 Mo2 S2 . . . 93.10(5) no
    O2 Mo2 S1 . . . 102.18(6) no
    N2 Mo2 S1 . . . 89.44(5) no
    O6 Mo2 S1 . . . 80.89(5) no
    S2 Mo2 S1 . . . 104.38(2) no
    O2 Mo2 S4 . . . 98.59(6) no
    N2 Mo2 S4 . . . 77.44(5) no
    O6 Mo2 S4 . . . 75.53(5) no
    S2 Mo2 S4 . . . 82.83(2) no
    S1 Mo2 S4 . . . 155.71(2) no
    O2 Mo2 Mo1 . . . 104.26(5) no
    N2 Mo2 Mo1 . . . 140.49(5) no
    O6 Mo2 Mo1 . . . 91.59(4) no
    S2 Mo2 Mo1 . . . 52.737(15) no
    S1 Mo2 Mo1 . . . 52.226(15) no
    S4 Mo2 Mo1 . . . 133.300(15) no
    O8 Zn1 O7 . . . 96.70(7) yes
    O8 Zn1 S4 . . 1_455 129.42(5) yes
    O7 Zn1 S4 . . 1_455 107.94(6) yes
    O8 Zn1 S3 . . . 93.73(5) yes
    O7 Zn1 S3 . . . 104.55(6) yes
    S4 Zn1 S3 1_455 . . 120.25(2) yes
    Mo1 S1 Mo2 . . . 75.014(19) no
    Mo2 S2 Mo1 . . . 74.853(18) no
    C3 S3 Zn1 . . . 98.94(7) no
    C3 S3 Mo1 . . . 100.08(7) no
    Zn1 S3 Mo1 . . . 97.09(2) no
    C6 S4 Zn1 . . 1_655 102.50(7) no
    C6 S4 Mo2 . . . 99.79(8) no
    Zn1 S4 Mo2 1_655 . . 99.22(2) no
    C2 O4 Mo1 . . . 119.10(14) no
    C5 O6 Mo2 . . . 117.99(14) no
    Zn1 O7 H11 . . . 123.4 no
    Zn1 O7 H12 . . . 110.6 no
    H11 O7 H12 . . . 122.9 no
    Zn1 O8 H13 . . . 109.3 no
    Zn1 O8 H14 . . . 111.1 no
    H13 O8 H14 . . . 116.3 no
    C1 N1 Mo1 . . . 107.99(13) no
    C1 N1 H1 . . . 113.9 no
    Mo1 N1 H1 . . . 109.3 no
    C1 N1 H2 . . . 108.3 no
    Mo1 N1 H2 . . . 112.6 no
    H1 N1 H2 . . . 104.8 no
    C4 N2 Mo2 . . . 108.76(13) no
    C4 N2 H3 . . . 109.3 no
    Mo2 N2 H3 . . . 113.3 no
    C4 N2 H4 . . . 109.0 no
    Mo2 N2 H4 . . . 109.8 no
    H3 N2 H4 . . . 106.6 no
    N1 C1 C3 . . . 108.11(17) no
    N1 C1 C2 . . . 107.01(16) no
    C3 C1 C2 . . . 109.49(18) no
    N1 C1 H7 . . . 114.5 no
    C3 C1 H7 . . . 107.9 no
    C2 C1 H7 . . . 109.8 no
    O3 C2 O4 . . . 123.7(2) no
    O3 C2 C1 . . . 121.88(18) no
    O4 C2 C1 . . . 114.38(18) no
    C1 C3 S3 . . . 109.75(13) no
    C1 C3 H5 . . . 109.6 no
    S3 C3 H5 . . . 112.2 no
    C1 C3 H6 . . . 109.6 no
    S3 C3 H6 . . . 109.0 no
    H5 C3 H6 . . . 106.7 no
    N2 C4 C5 . . . 107.66(18) no
    N2 C4 C6 . . . 107.82(19) no
    C5 C4 C6 . . . 108.60(18) no
    N2 C4 H10 . . . 116.5 no
    C5 C4 H10 . . . 107.4 no
    C6 C4 H10 . . . 108.7 no
    O5 C5 O6 . . . 125.6(2) no
    O5 C5 C4 . . . 119.9(2) no
    O6 C5 C4 . . . 114.4(2) no
    C4 C6 S4 . . . 110.80(15) no
    C4 C6 H8 . . . 104.8 no
    S4 C6 H8 . . . 108.1 no
    C4 C6 H9 . . . 114.2 no
    S4 C6 H9 . . . 109.0 no
    H8 C6 H9 . . . 109.7 no
loop_
    _geom_hbond_atom_site_label_D
    _geom_hbond_atom_site_label_H
    _geom_hbond_atom_site_label_A
    _geom_hbond_site_symmetry_D
    _geom_hbond_site_symmetry_H
    _geom_hbond_site_symmetry_A
    _geom_hbond_distance_DH
    _geom_hbond_distance_HA
    _geom_hbond_distance_DA
    _geom_hbond_angle_DHA
    _geom_hbond_publ_flag
    O7 H11 O3 . . 2_557 0.837 2.028 2.832(2) 160.9 yes
    O7 H11 O4 . . 2_557 0.837 2.749 3.139(2) 110.3 no
    O7 H12 O5 . . 2_557 0.835 2.528 3.239(3) 143.7 no
    O7 H12 O6 . . 2_557 0.835 2.658 3.285(2) 133.1 no
    O7 H12 O8 . . 2_457 0.835 2.636 3.093(2) 115.9 no
    O8 H13 O5 . . 2_557 0.841 1.770 2.604(2) 170.9 yes
    O8 H14 O4 . . 1_455 0.838 1.996 2.789(2) 157.7 yes
    O8 H14 O6 . . 1_455 0.838 2.373 2.844(2) 116.2 no
    N1 H2 O4 . . 2_557 0.917 2.494 3.179(2) 131.7 no
    N1 H2 O7 . . . 0.917 2.447 3.224(2) 142.6 no
    N2 H3 O2 . . 2_546 0.914 2.324 3.212(2) 163.8 no
    N2 H4 O1 . . 2_546 0.915 2.560 2.934(2) 105.1 no
    N2 H4 O3 . . 1_554 0.915 2.132 3.011(2) 160.7 no
