# Supplementary material for: catena-Poly[[diaqua­zinc(II)]-μ-l-cystein­ato(2−)-κ4 S:S,N,O-[di-μ-sulfido-bis­[oxido­molybdate(V)](Mo—Mo)]-μ-l-cysteinato(2−)-κ4 S,N,O:S]
Source: Acta Crystallogr Sect E Struct Rep Online. 2008 Apr 2;64(Pt 5):m605–6. doi: 10.1107/S1600536808007757 (PMC2961258; doi:10.1107/S1600536808007757)
Supplement: Supplementary file 2 [file e-64-0m605-Isup2.hkl]

# 
# h,k,l, Fc-squared, Fo-squared, sigma(Fo-squared) and status flag 
# 
data_I
_shelx_title '  __B060130_fin' 
_shelx_refln_list_code          4 
_shelx_F_calc_maximum      153.39 
_exptl_crystal_F_000       612.00 
_reflns_d_resolution_high  0.7102 
 
loop_ 
 _symmetry_equiv_pos_as_xyz 
 'x, y, z' 
 '-x, y+1/2, -z' 
 
_cell_length_a     8.6881 
_cell_length_b    10.3529 
_cell_length_c     9.8686 
_cell_angle_alpha  90.000 
_cell_angle_beta  108.202 
_cell_angle_gamma  90.000 
 
_shelx_F_squared_multiplier     1.000 
 
loop_ 
 _refln_index_h 
 _refln_index_k 
 _refln_index_l 
 _refln_F_squared_calc 
 _refln_F_squared_meas 
 _refln_F_squared_sigma 
 _refln_observed_status 
   0 -14   0     3386.24     3366.69    119.68 o 
   1 -14   0      305.41      273.13     11.48 o 
   2 -14   0     1263.15     1208.60     44.29 o 
   3 -14   0       23.72       24.81      4.16 o 
   1 -13   0      240.51      226.53      6.81 o 
   2 -13   0      920.72      894.07     33.12 o 
   3 -13   0     1350.96     1291.20     47.13 o 
   4 -13   0      400.99      355.26     14.48 o 
   0 -12   0     2490.32     2467.98     87.89 o 
   1 -12   0      557.20      520.26     13.95 o 
   2 -12   0     2898.66     2848.81     71.56 o 
   3 -12   0      885.99      836.18     30.99 o 
   4 -12   0      490.58      480.26     18.69 o 
   1 -11   0     1777.60     1774.40     44.85 o 
   2 -11   0     3970.29     3935.90     98.35 o 
   3 -11   0     3595.80     3575.09     89.46 o 
   4 -11   0      858.57      820.42     30.45 o 
   5 -11   0     2697.64     2617.46     93.18 o 
   6 -11   0      165.83      152.63      7.07 o 
   7 -11   0      862.40      824.91     31.05 o 
   0 -10   0     5329.15     5396.36    190.01 o 
   1 -10   0      756.38      735.87     19.04 o 
   2 -10   0     2506.05     2439.59     61.20 o 
   3 -10   0      410.66      387.10      8.51 o 
   4 -10   0     2143.71     2123.20     43.64 o 
   5 -10   0     1014.15      945.15     24.51 o 
   6 -10   0      102.25       95.38      4.92 o 
   7 -10   0      880.32      815.63     30.54 o 
   8 -10   0     1422.59     1316.03     48.28 o 
   1  -9   0     1258.22     1275.66     33.40 o 
   2  -9   0     1565.69     1554.88     39.16 o 
   3  -9   0     2816.05     2789.63     56.97 o 
   4  -9   0     1382.93     1338.03     27.70 o 
   5  -9   0     4062.83     3883.07     79.20 o 
   6  -9   0      236.78      215.90      9.15 o 
   7  -9   0      291.77      265.79     11.12 o 
   8  -9   0     2527.51     2351.14     84.38 o 
   9  -9   0      546.73      515.51     20.37 o 
   0  -8   0     4355.02     4412.28    109.60 o 
   1  -8   0      783.42      778.39     16.18 o 
   2  -8   0     1643.69     1572.26     32.25 o 
   3  -8   0      209.86      202.34      6.08 o 
   4  -8   0     4923.94     4675.95     95.09 o 
   5  -8   0     2693.84     2505.63    108.77 o 
   6  -8   0      308.26      263.36     10.74 o 
   7  -8   0     1006.28      927.89     34.22 o 
   8  -8   0     1084.91      984.97     36.43 o 
   9  -8   0     1674.40     1528.79     55.76 o 
   1  -7   0     2240.24     2191.16     54.65 o 
   2  -7   0     5370.39     5166.90    104.82 o 
   3  -7   0     4136.99     4017.44     81.63 o 
   4  -7   0     1745.84     1665.40     34.21 o 
   5  -7   0     2839.32     2794.76     69.92 o 
   6  -7   0     2157.96     1899.55     47.83 o 
   7  -7   0      704.31      596.98     22.54 o 
   8  -7   0      936.61      872.35     32.44 o 
  10  -7   0      142.62      118.26      6.47 o 
   0  -6   0    10245.27    10235.58    564.13 o 
   1  -6   0     3634.83     3601.33     73.09 o 
   2  -6   0    11703.26    11090.23    224.35 o 
   3  -6   0     2673.81     2670.70     54.41 o 
   4  -6   0     6033.48     5786.92    117.42 o 
   5  -6   0     2519.00     2549.22     63.80 o 
   6  -6   0      819.44      776.22     20.05 o 
   7  -6   0     2156.79     2089.32     92.02 o 
   8  -6   0     2240.62     2326.00     83.35 o 
   9  -6   0     2134.05     1998.16     71.93 o 
  10  -6   0      560.24      503.35     19.85 o 
   1  -5   0     4424.15     4209.79     85.31 o 
   2  -5   0     9263.07     9213.28    186.50 o 
   3  -5   0    14168.10    13461.79    272.41 o 
   4  -5   0     1632.08     1638.60     41.09 o 
   5  -5   0     1903.83     1863.73     46.79 o 
   6  -5   0     1292.73     1200.98     66.84 o 
   7  -5   0     3564.01     3398.12    148.84 o 
   8  -5   0      910.70      884.11     32.77 o 
   9  -5   0      231.62      226.46     10.01 o 
  10  -5   0     1537.95     1450.54     52.90 o 
   0  -4   0    10133.91     9568.57    236.99 o 
   1  -4   0      269.72      252.77      5.35 o 
   2  -4   0    16096.93    15169.66    306.81 o 
   3  -4   0     3812.24     3827.77     77.69 o 
   4  -4   0     5042.26     4898.94    121.74 o 
   5  -4   0     2104.02     2108.26     74.85 o 
   6  -4   0      260.64      260.58      7.21 o 
   7  -4   0     1007.22      966.76     24.85 o 
   8  -4   0     2603.86     2558.29     74.35 o 
   9  -4   0     2417.12     2474.82     88.58 o 
  10  -4   0      278.49      247.84     10.65 o 
  11  -4   0      125.72      106.27      5.89 o 
   1  -3   0       64.45       63.13      1.99 o 
   2  -3   0     5245.68     5260.17    152.22 o 
   3  -3   0     3807.15     3599.81     73.42 o 
   4  -3   0      621.71      578.50     12.02 o 
   5  -3   0     3509.19     3243.66     73.75 o 
   6  -3   0     2210.74     2138.14     48.91 o 
   7  -3   0     9975.41     9308.68    237.05 o 
   8  -3   0      920.62      909.51     23.53 o 
   9  -3   0      420.54      410.08     11.32 o 
  10  -3   0     1894.75     2005.08     72.35 o 
  11  -3   0     1837.41     1706.68     61.95 o 
   2  -2   0    18298.47    15991.28    396.04 o 
   3  -2   0     2878.16     2761.81     90.25 o 
   4  -2   0      809.71      831.36     34.68 o 
   5  -2   0     3743.87     3579.13    109.68 o 
   6  -2   0     2745.17     2659.89     54.26 o 
   7  -2   0      123.86      130.38      3.28 o 
   8  -2   0      401.15      379.15     10.64 o 
   9  -2   0     1508.31     1502.67     94.83 o 
  10  -2   0      243.97      234.03     17.85 o 
  11  -2   0      344.45      327.88     13.61 o 
   3  -1   0      647.29      605.59     19.68 o 
   4  -1   0     1106.46     1079.36     22.16 o 
   5  -1   0    16439.73    15488.29    313.32 o 
   6  -1   0     3851.11     3977.39     80.91 o 
   7  -1   0     7257.84     7511.23    152.42 o 
   8  -1   0      628.65      630.30     13.49 o 
   9  -1   0      234.88      234.12      5.59 o 
  10  -1   0     1679.01     1745.88     48.22 o 
  11  -1   0     1906.13     1833.49     66.22 o 
   3   0   0     6112.14     5671.54    114.87 o 
   4   0   0      732.41      728.24     15.08 o 
   5   0   0     1030.99     1021.91     21.12 o 
   6   0   0     1225.78     1185.22     24.52 o 
   7   0   0      608.94      618.40     13.19 o 
   8   0   0       59.92       65.35      4.15 o 
   9   0   0       21.78       30.70      5.82 o 
  10   0   0      269.00      288.19      7.58 o 
  11   0   0       54.95       54.59      7.29 o 
   3   1   0      804.10      744.17     15.32 o 
   4   1   0     1140.51     1098.76     22.57 o 
   5   1   0    16305.24    15156.08    449.97 o 
   6   1   0     4010.33     4207.93     85.60 o 
   7   1   0     7269.70     7364.09    149.49 o 
   8   1   0      642.61      665.53     14.28 o 
   9   1   0      321.91      335.23      7.73 o 
  10   1   0     1603.17     1719.64     36.42 o 
  11   1   0     1967.93     1982.44     42.54 o 
   2   2   0    18718.35    17499.65    612.94 o 
   3   2   0     2599.07     2592.41     52.68 o 
   4   2   0      897.41      963.37     19.85 o 
   5   2   0     3408.38     3400.34     84.72 o 
   6   2   0     2769.68     2802.12     57.19 o 
   7   2   0       92.41      103.23      5.47 o 
   8   2   0      445.66      468.35     18.53 o 
   9   2   0     1484.31     1572.73     40.19 o 
  10   2   0      262.54      262.55     16.18 o 
  11   2   0      369.24      381.24     27.66 o 
   1   3   0       83.76       85.09      1.95 o 
   2   3   0     4941.94     4919.03    137.44 o 
   3   3   0     4307.53     4440.36    177.01 o 
   4   3   0      519.88      521.10     18.45 o 
   5   3   0     3678.36     3748.84     76.26 o 
   6   3   0     2415.62     2550.84     52.15 o 
   7   3   0     9755.12    10018.93    291.55 o 
   8   3   0     1130.60     1200.59     25.14 o 
   9   3   0      416.78      443.67     14.68 o 
  10   3   0     1704.97     1848.04     47.25 o 
  11   3   0     1980.49     2048.30     52.60 o 
   0   4   0     9777.36     8233.66    288.52 o 
   1   4   0      274.38      246.35      5.14 o 
   2   4   0    15828.53    15455.03    441.67 o 
   3   4   0     3536.14     3702.78     91.99 o 
   4   4   0     5481.54     5647.03    114.52 o 
   5   4   0     1939.05     2101.82     43.01 o 
   6   4   0      281.95      316.77      7.06 o 
   7   4   0     1057.08     1130.94     38.02 o 
   8   4   0     2675.41     2776.92     90.03 o 
   9   4   0     2328.94     2480.60     62.81 o 
  10   4   0      299.82      309.52     16.23 o 
  11   4   0      145.24      154.81      5.52 o 
   1   5   0     4543.31     4447.16     90.03 o 
   2   5   0     9041.66     9327.70    188.62 o 
   3   5   0    14177.09    13873.88    343.74 o 
   4   5   0     1597.45     1729.85     43.32 o 
   5   5   0     1673.78     1791.25     36.76 o 
   6   5   0     1407.48     1442.38     36.72 o 
   7   5   0     3300.39     3598.81    111.70 o 
   8   5   0     1069.68     1099.21     33.43 o 
   9   5   0      245.89      271.28     21.50 o 
  10   5   0     1467.17     1623.08     51.41 o 
   0   6   0     9845.47     9412.44    329.94 o 
   1   6   0     3874.62     3984.12     98.94 o 
   2   6   0    11503.12    11372.72    398.90 o 
   3   6   0     2482.58     2599.54     92.03 o 
   4   6   0     6171.47     6474.92    227.84 o 
   5   6   0     2340.09     2619.19     65.78 o 
   6   6   0      849.84      910.30     23.66 o 
   7   6   0     2242.67     2464.90     73.07 o 
   8   6   0     2131.51     2280.22     67.00 o 
   9   6   0     2052.95     2192.98     64.17 o 
  10   6   0      579.11      623.24     17.29 o 
   1   7   0     2285.25     2422.41     49.20 o 
   2   7   0     5226.07     5358.01    188.48 o 
   3   7   0     4033.02     4298.55    151.59 o 
   4   7   0     1837.63     1968.58     70.27 o 
   5   7   0     2829.16     3152.67     79.09 o 
   6   7   0     2261.18     2365.91     59.76 o 
   7   7   0      637.26      672.92     18.05 o 
   8   7   0      927.37      993.84     26.19 o 
   9   7   0      645.64      682.02     18.63 o 
  10   7   0       90.04       85.02      4.06 o 
   0   8   0     4196.23     4430.96    155.76 o 
   1   8   0      751.93      780.07     28.20 o 
   2   8   0     1690.99     1745.30     62.17 o 
   3   8   0      181.63      198.40      8.23 o 
   4   8   0     4920.60     5283.43    186.39 o 
   5   8   0     2670.34     2921.63    103.96 o 
   6   8   0      314.53      352.56     18.34 o 
   7   8   0      963.40     1083.23     28.32 o 
   8   8   0     1034.59     1122.12     31.76 o 
   9   8   0     1708.87     1848.08     47.59 o 
   1   9   0     1188.55     1283.73     45.92 o 
   2   9   0     1566.23     1631.01     58.27 o 
   3   9   0     2928.89     3195.14    113.22 o 
   4   9   0     1403.81     1571.95     56.63 o 
   5   9   0     4125.74     4557.33    161.36 o 
   6   9   0      234.34      247.64      7.57 o 
   7   9   0      385.05      438.24     12.48 o 
   8   9   0     2621.56     2987.79     76.03 o 
   9   9   0      498.03      549.83     21.20 o 
   2  10   0     2708.41     2843.22    100.82 o 
   3  10   0      465.96      474.49     18.19 o 
   4  10   0     1930.98     2100.02     75.25 o 
   5  10   0     1109.25     1224.83     44.90 o 
   6  10   0      115.89      125.57      4.70 o 
   7  10   0      820.38      923.91     24.65 o 
   8  10   0     1376.00     1556.53     59.94 o 
   4  11   0      908.77      996.91     36.84 o 
   6  11   0      107.85      121.24      4.63 o 
   7  11   0      920.84     1024.99     27.31 o 
   4  12   0      399.71      427.47     17.02 o 
   5  12   0       23.75       30.33      4.22 o 
   6  12   0      180.31      186.86      9.18 o 
   5  13   0      599.71      681.38     26.56 o 
  -3 -14   1      306.59      281.10     11.95 o 
  -2 -14   1      984.90      935.50     34.82 o 
  -1 -14   1      588.70      549.63     21.28 o 
   0 -14   1      271.81      261.75     11.14 o 
   1 -14   1      213.37      194.77     10.14 o 
   2 -14   1       47.23       45.81      4.42 o 
  -5 -13   1      477.77      427.20     17.15 o 
  -4 -13   1      446.45      402.92     16.19 o 
  -3 -13   1     1597.86     1593.28     57.73 o 
  -2 -13   1     2274.45     2212.04     79.27 o 
  -1 -13   1      391.73      380.60     15.13 o 
   0 -13   1      670.20      641.61     24.34 o 
   1 -13   1      673.34      646.85     17.23 o 
   2 -13   1     1846.56     1780.26     45.28 o 
   3 -13   1     1464.80     1398.26     50.90 o 
  -5 -12   1      697.68      644.59     24.57 o 
  -4 -12   1      177.33      170.00      7.75 o 
  -3 -12   1      845.61      788.37     29.34 o 
  -2 -12   1     4253.28     4189.85    148.28 o 
  -1 -12   1     1827.18     1781.87     45.14 o 
   0 -12   1      378.57      370.50     12.87 o 
   1 -12   1       91.43       86.44      3.27 o 
   2 -12   1     1715.80     1635.50     41.57 o 
   3 -12   1     3986.34     3861.98     96.71 o 
   6 -12   1       85.69       89.64      5.15 o 
  -7 -11   1     3528.62     3211.89    114.40 o 
  -6 -11   1     1822.14     1707.56     61.49 o 
  -5 -11   1      517.94      477.45     13.01 o 
  -4 -11   1     1513.48     1433.62     51.87 o 
  -3 -11   1     2816.64     2792.10     99.29 o 
  -2 -11   1     6104.11     6026.32    150.07 o 
  -1 -11   1      111.82      105.19      6.06 o 
   0 -11   1     4534.78     4528.35    112.99 o 
   1 -11   1      272.90      248.75      7.11 o 
   2 -11   1      187.94      195.97     14.46 o 
   3 -11   1      445.77      431.27     11.71 o 
   4 -11   1      446.78      437.44     19.69 o 
   5 -11   1      738.62      719.60     26.89 o 
   6 -11   1      170.36      164.32      7.65 o 
   7 -11   1      162.77      151.45      7.42 o 
  -8 -10   1      616.34      560.47     21.80 o 
  -7 -10   1      616.24      550.96     21.18 o 
  -6 -10   1      571.32      542.64     14.66 o 
  -5 -10   1      611.25      590.06     15.69 o 
  -4 -10   1      887.81      856.02     22.14 o 
  -3 -10   1     1745.04     1695.23     34.90 o 
  -2 -10   1     3361.15     3316.61     82.90 o 
  -1 -10   1     2752.96     2780.36     69.62 o 
   0 -10   1     2918.43     2892.70     72.40 o 
   1 -10   1      330.18      306.90      8.44 o 
   2 -10   1      470.53      450.01      9.75 o 
   3 -10   1     6294.60     6320.54    128.40 o 
   4 -10   1     1394.75     1379.59     35.07 o 
   5 -10   1     5695.19     5785.49    144.20 o 
   6 -10   1      423.13      399.00     15.76 o 
   7 -10   1      237.73      205.51      9.24 o 
   8 -10   1     1148.45     1090.22     40.44 o 
  -9  -9   1     2225.42     2008.62     72.55 o 
  -8  -9   1     1794.06     1608.38     58.31 o 
  -7  -9   1     2386.92     2127.69     76.23 o 
  -6  -9   1      956.55      867.94     22.61 o 
  -5  -9   1     1112.26     1009.73     25.98 o 
  -4  -9   1     1983.80     1869.48     38.41 o 
  -3  -9   1       27.89       26.71      2.07 o 
  -2  -9   1     3582.08     3561.41     72.48 o 
  -1  -9   1      673.63      616.47     22.69 o 
   0  -9   1     2900.30     2814.99     70.38 o 
   1  -9   1       55.16       58.79      2.23 o 
   2  -9   1       34.10       38.56      2.22 o 
   3  -9   1      174.74      157.92      4.91 o 
   4  -9   1      695.64      696.70     18.10 o 
   5  -9   1     3709.01     3631.87    109.05 o 
   6  -9   1     1875.02     1746.40     62.79 o 
   7  -9   1       32.74       27.67      3.97 o 
   8  -9   1     1103.22     1019.00     37.92 o 
  -9  -8   1     2313.07     2179.46     78.44 o 
  -8  -8   1      822.63      831.95     31.23 o 
  -7  -8   1        1.16        4.00      3.47 o 
  -6  -8   1     1495.75     1446.58     52.23 o 
  -5  -8   1     1204.23     1169.52     29.90 o 
  -4  -8   1     1509.69     1383.22     34.92 o 
  -3  -8   1       36.25       35.97      2.10 o 
  -2  -8   1     3100.86     3123.43     63.56 o 
  -1  -8   1     4706.88     4604.08     93.45 o 
   0  -8   1     4254.36     4268.08     86.65 o 
   1  -8   1      339.61      326.28      7.07 o 
   2  -8   1      320.11      307.38      7.71 o 
   3  -8   1     4323.68     4244.85    149.70 o 
   4  -8   1      386.44      373.21     10.01 o 
   5  -8   1     8119.83     7904.11    196.43 o 
   6  -8   1       48.61       47.40      2.92 o 
   7  -8   1     1002.37      925.31     34.20 o 
   8  -8   1      640.04      610.05     23.40 o 
   9  -8   1       58.12       56.92      4.77 o 
 -10  -7   1      508.94      463.64     18.55 o 
  -8  -7   1     1149.81     1131.81     41.65 o 
  -7  -7   1     2997.16     2978.14    105.98 o 
  -6  -7   1     1079.65     1050.95     38.30 o 
  -5  -7   1     1262.57     1203.01     24.93 o 
  -4  -7   1     1731.69     1695.48     34.79 o 
  -3  -7   1     1361.03     1308.24     26.90 o 
  -2  -7   1     8333.71     8139.01    164.84 o 
  -1  -7   1     2869.66     2791.62     49.11 o 
   0  -7   1     4040.77     4031.22     70.78 o 
   1  -7   1     1091.19     1073.42     22.10 o 
   2  -7   1     1112.10     1129.50     23.29 o 
   3  -7   1      463.42      445.85      9.55 o 
   4  -7   1      173.99      172.10      4.96 o 
   5  -7   1     3979.26     3727.79     93.04 o 
   6  -7   1     1058.09      990.90     28.75 o 
   7  -7   1       11.68       13.95      3.50 o 
   8  -7   1     1152.56     1109.39     40.80 o 
   9  -7   1     1065.57     1006.15     37.40 o 
 -10  -6   1     1810.36     1790.71     65.04 o 
  -9  -6   1     1384.02     1431.25     52.27 o 
  -8  -6   1     1352.44     1365.56     49.68 o 
  -7  -6   1      675.01      620.62     23.37 o 
  -6  -6   1     2756.73     2564.29    109.95 o 
  -5  -6   1     1130.73     1047.57     21.73 o 
  -4  -6   1     3792.48     3670.48     74.64 o 
  -3  -6   1     4094.21     4050.63     82.25 o 
  -2  -6   1     6276.81     6028.91    122.18 o 
  -1  -6   1     7235.28     7039.09    123.41 o 
   0  -6   1     2990.13     2831.64     49.78 o 
   1  -6   1     1314.39     1317.93     26.99 o 
   2  -6   1     3713.21     3722.20     92.57 o 
   3  -6   1    10063.84     9480.82    192.03 o 
   4  -6   1      804.00      805.30     25.51 o 
   5  -6   1     5953.08     5603.70    139.41 o 
   6  -6   1        5.67       12.89      3.08 o 
   7  -6   1     2059.69     1876.10     50.77 o 
   8  -6   1      314.26      275.58      8.12 o 
   9  -6   1       77.68       79.68      4.98 o 
  10  -6   1      120.24      121.25      6.55 o 
 -11  -5   1      342.97      325.72     13.92 o 
 -10  -5   1       26.43       35.98      4.48 o 
  -9  -5   1     2324.72     2311.85     82.96 o 
  -8  -5   1     3812.26     3865.47    137.03 o 
  -7  -5   1     4244.29     3934.54    212.53 o 
  -6  -5   1     2020.53     1876.21     51.06 o 
  -5  -5   1     1883.73     1774.53     36.37 o 
  -4  -5   1     5070.56     4825.38    119.87 o 
  -3  -5   1     2209.36     2017.82     41.13 o 
  -2  -5   1    13552.70    12589.37    254.64 o 
  -1  -5   1      545.70      571.96     19.83 o 
   0  -5   1     7830.29     7685.83    134.63 o 
   1  -5   1     3377.88     3315.99     67.31 o 
   2  -5   1     6475.55     6083.04    106.69 o 
   3  -5   1     4775.66     4648.97    115.34 o 
   4  -5   1      123.41      128.64      3.75 o 
   5  -5   1     2185.86     1990.82     49.98 o 
   6  -5   1     1678.05     1444.94     51.87 o 
   7  -5   1      405.51      364.19      9.98 o 
   8  -5   1      597.05      525.01     14.09 o 
   9  -5   1      896.26      852.03     31.85 o 
  10  -5   1     1906.74     1814.71     65.71 o 
 -11  -4   1      232.14      219.41     10.09 o 
 -10  -4   1     3929.39     4060.08    144.27 o 
  -9  -4   1      464.48      484.24     18.87 o 
  -8  -4   1     1069.75     1063.85     38.92 o 
  -7  -4   1     4366.94     3983.94    276.15 o 
  -6  -4   1      622.05      534.31     43.79 o 
  -4  -4   1     1982.06     1887.50     33.28 o 
  -3  -4   1     5830.84     5714.21    115.72 o 
  -2  -4   1    11603.81    10693.62    609.18 o 
  -1  -4   1     5082.08     4907.55    172.22 o 
   0  -4   1      561.66      640.17     13.13 o 
   1  -4   1     1109.05     1073.64     18.98 o 
   2  -4   1     3782.12     3624.07     63.64 o 
   3  -4   1     8810.91     7841.26    169.29 o 
   4  -4   1     1289.03     1192.34     75.91 o 
   5  -4   1     8657.26     7316.33    181.50 o 
   6  -4   1      175.92      156.19      5.47 o 
   7  -4   1     6744.53     6272.70    156.17 o 
   8  -4   1     3954.07     3858.64    115.13 o 
   9  -4   1     1336.40     1219.11     31.38 o 
  10  -4   1      227.30      210.88      9.43 o 
 -11  -3   1      887.84      913.85     34.38 o 
 -10  -3   1       16.90       23.46      4.19 o 
  -9  -3   1     1208.65     1243.23     45.33 o 
  -8  -3   1     1810.52     1668.08     95.55 o 
  -7  -3   1     2602.07     2462.76     80.73 o 
  -6  -3   1      118.06      119.56      3.75 o 
  -5  -3   1     2191.31     2114.60     43.10 o 
  -4  -3   1      584.85      589.32     18.24 o 
  -3  -3   1     6683.33     6293.47    116.60 o 
  -2  -3   1     3078.44     3032.11     61.47 o 
  -1  -3   1     2226.84     2304.08     40.47 o 
   0  -3   1     8567.28     8201.60    161.76 o 
   1  -3   1     1536.46     1425.87     25.11 o 
   2  -3   1    17808.69    16522.78    609.42 o 
   3  -3   1     2391.99     2273.46     56.70 o 
   4  -3   1     1523.88     1481.54     30.31 o 
   5  -3   1      739.48      767.07     22.99 o 
   6  -3   1     1788.69     1762.20     36.18 o 
   7  -3   1     2071.33     2037.88     41.86 o 
   8  -3   1      302.08      285.50     12.68 o 
   9  -3   1      727.24      715.10     22.67 o 
  11  -3   1      157.80      150.43      7.59 o 
 -11  -2   1     1732.92     1818.67     65.94 o 
 -10  -2   1     6228.85     6472.50    228.54 o 
  -9  -2   1       63.09       74.81     13.38 o 
  -8  -2   1     2699.32     2637.95     57.18 o 
  -7  -2   1     3195.60     3016.13     68.95 o 
  -6  -2   1     1984.16     1971.12     72.38 o 
  -5  -2   1     6381.49     5776.10    121.26 o 
  -4  -2   1     5239.38     4777.21    119.35 o 
  -3  -2   1      219.77      252.68      7.86 o 
  -2  -2   1     2352.96     2219.89     45.04 o 
   1  -2   1     1558.56     1518.97     40.90 o 
   2  -2   1     6175.06     6199.74    182.92 o 
   3  -2   1     1815.77     1798.04     43.17 o 
   4  -2   1     3045.17     2939.18     95.63 o 
   5  -2   1     8240.10     7331.15    376.18 o 
   6  -2   1      234.16      201.14      4.64 o 
   7  -2   1     9334.73     9349.22    189.51 o 
   8  -2   1     1154.36     1171.19     55.17 o 
   9  -2   1     1441.22     1450.93     57.35 o 
  10  -2   1      200.19      192.67     17.03 o 
  11  -2   1      453.10      440.85     17.66 o 
 -11  -1   1     1388.40     1462.75     53.44 o 
 -10  -1   1      463.31      460.34     18.07 o 
  -9  -1   1     1194.00     1189.10     30.00 o 
  -8  -1   1      315.45      327.41      8.76 o 
  -7  -1   1      332.55      346.79     15.73 o 
  -6  -1   1     1348.63     1398.32     35.18 o 
  -5  -1   1     6583.18     6459.06    130.89 o 
  -4  -1   1      751.94      736.47     15.21 o 
  -3  -1   1    11814.08    10927.30    335.56 o 
   2  -1   1    10449.24     9477.05    313.68 o 
   3  -1   1      977.76      870.33     24.99 o 
   4  -1   1      490.07      473.35      9.96 o 
   5  -1   1     2313.04     2299.48     46.95 o 
   6  -1   1     2375.72     2271.72     53.67 o 
   7  -1   1     2497.82     2448.42     50.15 o 
   8  -1   1     1437.01     1435.77     29.81 o 
   9  -1   1      320.28      323.87      9.50 o 
  10  -1   1      411.20      389.46     10.97 o 
  11  -1   1      281.90      275.37     11.74 o 
 -11   0   1     1671.74     1715.41     62.18 o 
 -10   0   1     4460.02     4587.16    114.70 o 
  -9   0   1      249.46      244.39      7.04 o 
  -8   0   1     3298.23     3397.11     69.36 o 
  -7   0   1     1977.63     1977.22     40.58 o 
  -6   0   1     5289.91     5380.22    200.04 o 
  -5   0   1    21316.14    19885.60    402.15 o 
  -4   0   1    13625.82    12548.63    265.62 o 
  -3   0   1       39.26       24.81      4.35 o 
   2   0   1       13.35       14.78      1.95 o 
   3   0   1     1919.79     1876.06     38.22 o 
   4   0   1     2383.23     2380.76     48.51 o 
   5   0   1    10882.78    10761.52    217.91 o 
   6   0   1     1693.47     1655.25     34.04 o 
   7   0   1     4219.42     4316.70    109.11 o 
   8   0   1       49.61       46.72      2.34 o 
   9   0   1      166.43      149.82      4.56 o 
  10   0   1      343.68      335.66      7.83 o 
  11   0   1       67.08       68.14      7.14 o 
 -11   1   1     1463.15     1559.33     32.71 o 
 -10   1   1      464.73      478.14     10.74 o 
  -9   1   1     1187.39     1232.72     31.62 o 
  -8   1   1      243.70      243.18      8.78 o 
  -7   1   1      273.88      269.26      6.10 o 
  -6   1   1     1483.52     1509.47     31.04 o 
  -5   1   1     6254.16     6162.29    124.94 o 
  -4   1   1      716.20      718.86     14.88 o 
  -3   1   1    12536.38    12403.63    250.89 o 
   2   1   1     9972.84     9092.03    306.13 o 
   3   1   1      979.98      930.42     26.13 o 
   4   1   1      521.55      516.89     10.87 o 
   5   1   1     2251.75     2276.71     56.95 o 
   6   1   1     2319.31     2395.52     49.04 o 
   7   1   1     2576.48     2648.37     54.26 o 
   8   1   1     1371.42     1385.23     35.33 o 
   9   1   1      234.63      258.58     10.90 o 
  10   1   1      490.96      499.21     16.45 o 
  11   1   1      230.80      218.18      6.95 o 
 -11   2   1     1873.41     2029.28     51.75 o 
 -10   2   1     5985.27     6406.33    130.52 o 
  -9   2   1       56.03       53.24      3.00 o 
  -8   2   1     2724.09     2756.67     56.50 o 
  -7   2   1     3126.12     3083.82     62.98 o 
  -6   2   1     2104.91     2182.20     44.65 o 
  -5   2   1     6276.70     6169.99    125.12 o 
  -4   2   1     5370.94     5304.89    107.56 o 
  -3   2   1      269.91      310.83      8.06 o 
  -2   2   1     2496.43     2496.41     64.61 o 
   1   2   1     1372.30     1373.40     27.91 o 
   2   2   1     6726.90     6735.12    136.27 o 
   3   2   1     1734.93     1712.78     34.94 o 
   4   2   1     2661.30     2490.38     50.73 o 
   5   2   1     8259.04     8016.86    214.12 o 
   6   2   1      306.59      296.96      6.67 o 
   7   2   1     9116.54     9593.76    194.57 o 
   8   2   1     1250.28     1215.06     25.39 o 
   9   2   1     1442.23     1465.65     37.56 o 
  10   2   1      195.10      193.70      6.21 o 
  11   2   1      481.49      500.18     20.68 o 
 -11   3   1      916.16      976.95     25.87 o 
 -10   3   1       20.10       28.55      6.07 o 
  -9   3   1     1328.83     1410.19     29.47 o 
  -8   3   1     1685.97     1756.93     36.32 o 
  -7   3   1     2813.36     2861.42     58.52 o 
  -6   3   1      161.14      169.40      4.02 o 
  -5   3   1     1873.00     1938.91     48.59 o 
  -4   3   1      780.68      822.97     20.85 o 
  -3   3   1     6827.61     6928.41    171.83 o 
  -2   3   1     2921.87     3023.56     75.08 o 
  -1   3   1     2141.82     2451.27    110.31 o 
   0   3   1     8953.49     9327.04    326.74 o 
   1   3   1     1652.36     1612.42     56.89 o 
   2   3   1    17420.22    16627.03    336.23 o 
   3   3   1     2434.02     2298.88     46.78 o 
   4   3   1     1482.47     1436.75     56.94 o 
   5   3   1      786.82      822.26     17.17 o 
   6   3   1     1727.50     1796.56     55.80 o 
   7   3   1     2202.77     2283.65     51.79 o 
   8   3   1      303.10      318.13     10.66 o 
   9   3   1      614.04      634.72     17.08 o 
  10   3   1     2231.91     2331.57     59.24 o 
  11   3   1       99.57       96.61      7.55 o 
 -11   4   1      309.17      290.16      8.93 o 
 -10   4   1     3779.38     4038.54    101.47 o 
  -9   4   1      573.38      630.11     16.99 o 
  -8   4   1     1148.61     1178.48     30.36 o 
  -7   4   1     4264.84     4408.51     89.80 o 
  -6   4   1      607.36      619.94     13.17 o 
  -5   4   1     1069.06     1096.93     22.70 o 
  -4   4   1     2054.22     2169.69     54.53 o 
  -3   4   1     5977.65     6346.00    157.43 o 
  -2   4   1    11612.05    11801.44    292.32 o 
  -1   4   1     5163.18     5490.31    136.12 o 
   0   4   1      611.97      735.50     26.13 o 
   1   4   1     1101.40     1139.74     40.44 o 
   2   4   1     3406.45     3359.69    118.28 o 
   3   4   1     8837.40     8588.42    173.87 o 
   4   4   1     1095.20     1084.56     22.37 o 
   5   4   1     8835.44     8831.21    189.77 o 
   6   4   1      197.69      178.92      4.26 o 
   7   4   1     6674.20     6922.29    194.38 o 
   8   4   1     4291.83     4624.75    115.76 o 
   9   4   1     1245.55     1277.90     33.06 o 
  10   4   1      255.38      249.89     13.84 o 
 -11   5   1      367.15      387.21     11.42 o 
 -10   5   1       28.56       52.96     13.76 o 
  -9   5   1     2353.03     2470.57     62.56 o 
  -8   5   1     3669.85     3927.34     98.47 o 
  -7   5   1     4365.24     4617.65    115.36 o 
  -6   5   1     1894.80     1997.52     50.41 o 
  -5   5   1     2109.90     2258.30     56.54 o 
  -4   5   1     5430.07     5833.85    208.12 o 
  -3   5   1     1945.65     1961.15     48.96 o 
  -2   5   1    13982.15    13902.97    281.01 o 
  -1   5   1      570.21      617.43     15.59 o 
   0   5   1     7662.45     8135.96    201.67 o 
   1   5   1     3658.37     3771.63    132.63 o 
   2   5   1     6376.46     6366.02    223.59 o 
   3   5   1     4853.55     4792.13    151.05 o 
   4   5   1      163.38      179.23      4.08 o 
   5   5   1     2340.59     2426.31     60.97 o 
   6   5   1     1740.88     1802.73     52.08 o 
   7   5   1      457.16      466.45     12.75 o 
   8   5   1      681.43      764.96     20.40 o 
   9   5   1      835.91      886.64     32.34 o 
  10   5   1     1966.55     2075.78     53.11 o 
 -10   6   1     1642.07     1757.66     62.82 o 
  -9   6   1     1571.63     1687.89     43.31 o 
  -8   6   1     1208.78     1297.27     33.51 o 
  -7   6   1      554.25      558.11     23.60 o 
  -6   6   1     3007.35     3255.90     81.64 o 
  -5   6   1     1033.43     1074.15     39.00 o 
  -4   6   1     3841.65     4117.88    145.32 o 
  -3   6   1     3988.11     4316.52    107.27 o 
  -2   6   1     6164.53     6444.16    159.85 o 
  -1   6   1     7258.92     7354.90    182.36 o 
   0   6   1     3198.51     3323.43     82.63 o 
   1   6   1     1378.12     1485.65     37.15 o 
   2   6   1     3447.21     3776.71     96.65 o 
   3   6   1    10118.24    10341.63    363.01 o 
   4   6   1      776.14      878.84     22.64 o 
   5   6   1     5919.96     6273.19    156.26 o 
   6   6   1        1.00       10.41      3.58 o 
   7   6   1     2141.47     2326.60     63.34 o 
   8   6   1      396.93      406.11     17.78 o 
   9   6   1       50.63       57.06      5.85 o 
  10   6   1      120.02      122.89      6.36 o 
 -10   7   1      507.92      533.60     15.13 o 
  -9   7   1     3213.40     3459.00     87.26 o 
  -8   7   1     1096.93     1169.24     34.67 o 
  -7   7   1     3052.42     3093.88    283.25 o 
  -6   7   1     1029.20     1137.60     29.36 o 
  -5   7   1     1250.77     1346.04     48.64 o 
  -4   7   1     1988.04     2114.13     75.33 o 
  -3   7   1     1160.57     1218.56     43.80 o 
  -2   7   1     8549.77     9042.51    224.19 o 
  -1   7   1     3140.16     3339.34     83.06 o 
   0   7   1     3649.79     3836.32    133.47 o 
   1   7   1     1266.61     1347.68     33.80 o 
   2   7   1      975.76     1059.78     38.10 o 
   3   7   1      477.21      499.98     18.74 o 
   4   7   1      186.10      217.11     10.78 o 
   5   7   1     4029.58     4281.16    107.05 o 
   6   7   1     1038.64     1106.93     28.66 o 
   7   7   1       25.31       28.91      2.99 o 
   8   7   1     1174.26     1302.08     48.14 o 
   9   7   1     1071.26     1139.57     34.10 o 
  -9   8   1     2421.01     2714.01     80.89 o 
  -8   8   1      693.56      751.24     20.24 o 
  -7   8   1        8.20       29.65      9.03 o 
  -6   8   1     1538.09     1714.43     61.93 o 
  -5   8   1     1097.32     1220.69     44.40 o 
  -4   8   1     1550.19     1591.47     57.17 o 
  -3   8   1       60.93       65.93      4.25 o 
  -2   8   1     3106.33     3428.08    121.07 o 
  -1   8   1     4672.29     4690.59    165.07 o 
   0   8   1     4294.33     4482.81    223.50 o 
   1   8   1      380.82      417.35     15.54 o 
   2   8   1      282.99      308.82     11.93 o 
   3   8   1     4517.80     4891.09    172.48 o 
   4   8   1      391.01      447.30     12.17 o 
   5   8   1     7984.30     8780.06    218.48 o 
   6   8   1       72.57       77.97      3.43 o 
   7   8   1     1010.86     1143.81     29.89 o 
   8   8   1      625.31      697.42     19.02 o 
   9   8   1       54.19       60.18      3.65 o 
  -9   9   1     2251.48     2460.11     62.82 o 
  -8   9   1     1823.31     2090.03     75.72 o 
  -7   9   1     2451.00     2719.38     68.90 o 
  -6   9   1      989.26     1116.70     41.17 o 
  -5   9   1     1226.59     1314.24     47.87 o 
  -4   9   1     1930.62     2083.83     74.53 o 
  -3   9   1       22.53       31.00      3.79 o 
  -2   9   1     3576.83     3740.49    132.08 o 
  -1   9   1      529.72      517.57     19.14 o 
   1   9   1       78.16       80.85      4.12 o 
   2   9   1       13.04       24.98      3.65 o 
   3   9   1      174.47      177.39      7.66 o 
   4   9   1      667.82      724.24     27.02 o 
   5   9   1     3694.36     4135.23    103.68 o 
   6   9   1     1901.52     2139.75     54.45 o 
   7   9   1       36.81       47.55      6.93 o 
   8   9   1     1144.25     1266.16     33.22 o 
  -8  10   1      629.31      721.04     19.78 o 
  -7  10   1      689.56      757.20     20.50 o 
  -6  10   1      480.60      543.92     21.32 o 
  -5  10   1      647.55      731.61     27.66 o 
  -3  10   1     1755.96     1875.23     67.15 o 
  -2  10   1     3404.76     3486.40    123.32 o 
   2  10   1      565.46      598.54     22.30 o 
   4  10   1     1468.65     1639.20     59.19 o 
   5  10   1     5683.20     6565.40    231.87 o 
   6  10   1      527.54      544.07     15.13 o 
   7  10   1      191.40      206.31     10.10 o 
  -7  11   1     3482.98     3897.13     98.30 o 
  -6  11   1     1972.62     2207.04     79.62 o 
  -5  11   1      524.12      543.55     21.18 o 
  -4  11   1     1266.55     1391.40     50.59 o 
   4  11   1      414.73      451.34     12.58 o 
   5  11   1      745.65      813.90     21.77 o 
   6  11   1      190.28      217.62      7.10 o 
   7  11   1      168.70      177.25     11.80 o 
  -6  12   1      384.60      404.20     16.92 o 
  -5  12   1      819.08      883.00     33.24 o 
  -4  12   1      173.19      194.67      8.86 o 
   4  12   1     1256.27     1241.81     83.51 o 
   5  12   1     2578.01     2728.10    112.45 o 
   6  12   1       57.03       66.41     13.87 o 
   4  13   1      390.13      415.90     17.09 o 
  -3 -14   2     1068.80     1040.11     38.56 o 
  -2 -14   2      153.59      144.07      7.06 o 
  -1 -14   2      874.49      868.04     32.47 o 
   0 -14   2      366.37      341.27     13.97 o 
   1 -14   2      928.25      895.84     33.43 o 
   2 -14   2     1940.03     1906.64     68.71 o 
  -5 -13   2      326.77      285.75     12.16 o 
  -4 -13   2      855.18      812.17     30.54 o 
  -3 -13   2      487.89      456.51     18.00 o 
  -2 -13   2     2546.82     2530.40     90.48 o 
  -1 -13   2     2473.93     2516.95     89.96 o 
   0 -13   2      840.84      808.93     21.87 o 
   1 -13   2      349.02      325.17      9.28 o 
   2 -13   2      458.93      440.90     16.62 o 
   3 -13   2      270.52      232.24      9.91 o 
  -6 -12   2     1582.06     1508.52     54.93 o 
  -4 -12   2      464.14      435.12     17.08 o 
  -3 -12   2     3616.49     3674.58    130.38 o 
  -2 -12   2     2736.13     2731.01     97.28 o 
  -1 -12   2      650.12      650.31     17.16 o 
   0 -12   2      868.09      847.54     24.90 o 
   1 -12   2      715.04      683.86     18.06 o 
   2 -12   2      235.20      214.97      6.44 o 
   3 -12   2     1832.55     1740.39     62.54 o 
   4 -12   2      629.30      586.17     22.22 o 
   5 -12   2      246.97      230.14      9.79 o 
  -7 -11   2      346.28      316.48     13.02 o 
  -6 -11   2      739.65      663.62     17.71 o 
  -5 -11   2      592.43      549.46     21.03 o 
  -4 -11   2     1102.23     1069.25     39.16 o 
  -2 -11   2     3360.14     3410.77    120.90 o 
  -1 -11   2     1514.15     1459.54     37.05 o 
   0 -11   2     2843.83     2738.97     68.72 o 
   1 -11   2      434.29      412.89     11.20 o 
   2 -11   2      458.32      440.51     11.97 o 
   3 -11   2     1964.82     1946.38     49.13 o 
   4 -11   2      317.32      286.02      8.13 o 
   5 -11   2     3743.64     3804.85    134.92 o 
   6 -11   2      503.41      459.67     18.19 o 
  -8 -10   2     1938.28     1742.96     63.09 o 
  -7 -10   2     3242.00     2866.60    102.12 o 
  -6 -10   2     1866.38     1815.17     49.49 o 
  -5 -10   2     4453.60     4211.30    131.30 o 
  -4 -10   2      196.78      182.29      5.43 o 
  -3 -10   2     1306.42     1308.32     47.23 o 
  -2 -10   2     3964.35     3938.93     98.30 o 
  -1 -10   2      636.99      635.23     16.55 o 
   0 -10   2     2417.40     2376.18     59.63 o 
   1 -10   2      242.23      233.20      6.29 o 
   2 -10   2      293.48      278.42      6.33 o 
   3 -10   2       91.11       83.94      3.07 o 
   4 -10   2      106.15      101.21      3.53 o 
   5 -10   2      620.14      611.09     16.26 o 
   6 -10   2      750.51      726.30     27.36 o 
   7 -10   2      511.04      477.77     18.93 o 
  -9  -9   2      384.93      360.03     14.99 o 
  -8  -9   2      132.21      128.77      6.54 o 
  -7  -9   2        8.61       10.92      3.68 o 
  -6  -9   2      450.52      430.17     11.82 o 
  -5  -9   2     1024.14      954.83     27.17 o 
  -4  -9   2      378.26      372.83     10.14 o 
  -3  -9   2      226.83      221.51      5.06 o 
  -2  -9   2     1222.32     1213.73     30.76 o 
  -1  -9   2     1934.84     1899.44     47.72 o 
   0  -9   2    10625.18    10799.94    362.26 o 
   1  -9   2     2411.88     2362.57     48.30 o 
   2  -9   2     2010.62     1962.65     40.28 o 
   3  -9   2     4532.04     4496.90    112.11 o 
   4  -9   2      760.03      778.39     20.20 o 
   5  -9   2     5965.70     5952.86    148.34 o 
   6  -9   2     1084.06     1013.11     26.23 o 
   7  -9   2      956.61      900.45     33.57 o 
 -10  -8   2      188.32      168.10      8.40 o 
  -9  -8   2      841.21      841.75     31.85 o 
  -8  -8   2      484.87      453.36     17.92 o 
  -7  -8   2     3053.28     3018.13    107.42 o 
  -6  -8   2     2051.35     1946.30     49.23 o 
  -5  -8   2     7558.52     7291.02    181.36 o 
  -4  -8   2      428.46      432.45     16.38 o 
  -3  -8   2     1289.22     1238.89     25.54 o 
  -2  -8   2     4717.63     4731.19     96.03 o 
  -1  -8   2      455.14      429.23      9.10 o 
   0  -8   2     1324.78     1293.06     33.90 o 
   1  -8   2     1121.51     1090.28     22.54 o 
   2  -8   2      457.94      441.69      9.52 o 
   3  -8   2       32.42       39.41      2.68 o 
   4  -8   2       53.24       47.47      2.76 o 
   5  -8   2     2715.23     2711.42     68.06 o 
   6  -8   2     2010.23     1937.67     49.02 o 
   7  -8   2     1119.47     1042.85     27.00 o 
   8  -8   2      551.62      521.23     20.44 o 
 -10  -7   2     1491.92     1511.93     55.41 o 
  -9  -7   2     1285.71     1273.41     46.77 o 
  -8  -7   2     1598.65     1562.47     56.61 o 
  -7  -7   2      282.66      283.44     11.66 o 
  -6  -7   2     1755.80     1686.37     42.72 o 
  -5  -7   2     2654.65     2543.29     63.81 o 
  -4  -7   2     1387.78     1333.43     27.45 o 
  -3  -7   2      482.64      459.40      9.76 o 
  -2  -7   2     1394.69     1337.73     27.44 o 
  -1  -7   2     2812.44     2872.14     50.55 o 
   0  -7   2    10305.53    10128.95    177.47 o 
   1  -7   2     4116.27     4042.99     71.08 o 
   2  -7   2     2994.69     2890.72     63.46 o 
   3  -7   2     6493.73     6423.86    159.66 o 
   4  -7   2      726.02      735.02     18.98 o 
   5  -7   2     8902.92     8428.26    209.45 o 
   6  -7   2      622.66      603.94     19.26 o 
   7  -7   2     2244.15     2136.03     54.02 o 
   8  -7   2      288.30      264.69     11.23 o 
   9  -7   2      309.78      294.12     12.58 o 
 -10  -6   2      671.71      638.07     24.65 o 
  -9  -6   2      938.35      923.01     34.40 o 
  -8  -6   2     1501.91     1479.49     53.62 o 
  -7  -6   2     6215.50     6069.78    213.99 o 
  -6  -6   2     3574.08     3557.66     88.95 o 
  -5  -6   2     8701.17     8143.90    165.06 o 
  -4  -6   2     1296.75     1193.65     24.57 o 
  -3  -6   2     2194.49     2047.78     41.77 o 
  -2  -6   2     8611.33     8234.00    166.70 o 
  -1  -6   2      992.30      992.49     17.63 o 
   0  -6   2     3695.94     3632.70     57.07 o 
   1  -6   2     1563.35     1500.50     30.65 o 
   2  -6   2      219.02      231.22      5.49 o 
   3  -6   2     1063.76     1011.96     20.84 o 
   4  -6   2      471.32      461.54     12.18 o 
   5  -6   2      778.93      751.49     19.46 o 
   6  -6   2     1342.37     1279.60     32.63 o 
   7  -6   2      856.48      803.88     21.00 o 
   8  -6   2      186.83      171.17      8.46 o 
   9  -6   2       36.46       29.83      4.31 o 
 -11  -5   2      556.24      534.63     21.26 o 
 -10  -5   2     2380.81     2433.51     87.41 o 
  -9  -5   2     1103.79     1068.28     39.39 o 
  -8  -5   2     2619.11     2512.91     89.65 o 
  -7  -5   2      853.27      823.16     30.35 o 
  -6  -5   2     1602.09     1555.22     31.99 o 
  -5  -5   2     2471.23     2415.26     49.27 o 
  -4  -5   2     2149.06     2093.21     42.69 o 
  -3  -5   2     1871.77     1813.17     36.99 o 
  -2  -5   2     8654.47     7875.00    226.55 o 
  -1  -5   2     1334.90     1282.70     20.28 o 
   0  -5   2     7347.50     7151.59    112.11 o 
   1  -5   2     3270.23     3176.22     55.85 o 
   2  -5   2      673.34      643.18     13.32 o 
   3  -5   2     5480.69     5391.99    133.82 o 
   4  -5   2     1929.38     1893.09     38.68 o 
   5  -5   2     6342.46     5973.76    148.62 o 
   6  -5   2      599.24      559.04     14.75 o 
   7  -5   2     1426.11     1313.12     33.55 o 
   8  -5   2      614.58      574.02     24.46 o 
   9  -5   2     1143.10     1035.99     49.82 o 
  10  -5   2      319.99      299.44     12.84 o 
 -11  -4   2     1074.76     1049.22     39.09 o 
 -10  -4   2      396.18      375.95     15.29 o 
  -9  -4   2      538.91      516.22     19.92 o 
  -8  -4   2      840.18      833.01     30.79 o 
  -7  -4   2     6885.14     6635.37    233.64 o 
  -6  -4   2     2985.35     2771.53    115.73 o 
  -5  -4   2     5315.77     5099.04    123.33 o 
  -4  -4   2      462.13      457.89     10.88 o 
  -3  -4   2     6630.83     6486.85    160.97 o 
  -2  -4   2     5848.73     5529.96     97.00 o 
  -1  -4   2     6310.53     6245.79    154.89 o 
   0  -4   2     3462.30     3352.23     58.85 o 
   1  -4   2     4572.59     4546.97     80.42 o 
   2  -4   2     6542.43     6448.46    130.57 o 
   3  -4   2    17869.38    16712.59    338.03 o 
   4  -4   2     2224.44     2197.86     44.82 o 
   6  -4   2     1139.01     1043.65     26.71 o 
   7  -4   2     1572.59     1473.63     37.47 o 
   8  -4   2      619.27      592.37     15.82 o 
   9  -4   2       91.42       81.41      3.42 o 
  10  -4   2     2377.86     2328.38     83.77 o 
 -11  -3   2       37.84       40.42      4.64 o 
 -10  -3   2     2524.65     2522.27     90.33 o 
  -9  -3   2      139.83      136.82      6.47 o 
  -8  -3   2     2632.04     2540.01     90.44 o 
  -7  -3   2      957.52      876.32     43.58 o 
  -6  -3   2     1262.43     1216.00     25.01 o 
  -5  -3   2      562.74      573.12     10.36 o 
  -4  -3   2    11588.47    11104.77    194.49 o 
  -3  -3   2     6952.42     6793.15    137.51 o 
  -2  -3   2    11401.77    10937.94    191.57 o 
  -1  -3   2     5837.56     5822.55    102.05 o 
   0  -3   2     2306.29     2128.95     37.40 o 
   1  -3   2     5084.78     5069.25    102.64 o 
   2  -3   2     5143.96     4938.37    100.06 o 
   3  -3   2     1283.29     1164.55     30.54 o 
   4  -3   2     4890.52     4416.24    113.71 o 
   6  -3   2      838.63      813.24     17.05 o 
   7  -3   2     3986.00     3809.60     77.66 o 
   8  -3   2     4790.71     4754.16    166.03 o 
   9  -3   2     1491.85     1486.30     90.88 o 
  10  -3   2     1014.25     1036.91     27.17 o 
 -11  -2   2     1834.30     1856.17     67.21 o 
 -10  -2   2      364.71      345.45     14.07 o 
  -9  -2   2     2040.69     2062.33     73.91 o 
  -8  -2   2      409.06      394.21      9.39 o 
  -7  -2   2     1267.68     1220.53     29.74 o 
  -6  -2   2      867.95      830.75     18.11 o 
  -5  -2   2     4452.49     4092.84    151.41 o 
  -4  -2   2     1120.01     1160.11     23.76 o 
  -3  -2   2    22495.15    21242.62    429.46 o 
  -2  -2   2     2101.47     2045.97     41.56 o 
  -1  -2   2     2681.78     2822.69     57.21 o 
   0  -2   2     3342.74     3461.60     60.72 o 
   1  -2   2    10807.38    10039.35    240.33 o 
   2  -2   2    10675.89     9761.21    241.92 o 
   3  -2   2    14311.20    12713.14    418.08 o 
   4  -2   2     1427.77     1361.74     57.41 o 
   5  -2   2     2403.42     2343.94    132.47 o 
   6  -2   2     1816.06     1671.74     34.41 o 
   7  -2   2     1355.70     1331.39     27.64 o 
   8  -2   2     3652.38     3558.52     72.75 o 
   9  -2   2      270.42      257.30     14.18 o 
  10  -2   2     2852.65     2919.31     73.68 o 
 -12  -1   2      251.71      243.22     10.88 o 
 -11  -1   2      373.83      381.74     15.56 o 
 -10  -1   2     5533.96     5590.06    197.53 o 
  -9  -1   2     1087.53     1115.66     34.76 o 
  -8  -1   2     5650.10     5741.81    116.67 o 
  -7  -1   2      436.50      453.20      9.76 o 
  -6  -1   2      255.25      244.54      6.58 o 
  -5  -1   2     4810.91     4665.90     94.66 o 
  -4  -1   2    20477.04    18638.69    687.92 o 
  -3  -1   2    16236.77    15142.37    265.09 o 
  -2  -1   2     3541.01     3336.00     67.59 o 
   1  -1   2     5143.67     5129.20    174.20 o 
   2  -1   2     3688.05     3657.08     78.56 o 
   3  -1   2     6956.13     6427.54    130.18 o 
   4  -1   2     7056.28     6454.92    134.89 o 
   5  -1   2     3123.01     2993.51     80.10 o 
   6  -1   2      760.49      716.15     23.54 o 
   7  -1   2     2931.57     2871.34     58.74 o 
   8  -1   2     1586.99     1604.17     33.28 o 
   9  -1   2     1250.07     1246.06     26.15 o 
  10  -1   2     1073.65     1087.26     28.36 o 
 -12   0   2       67.23       57.09      5.27 o 
 -11   0   2     2283.33     2327.85     83.55 o 
 -10   0   2     1678.68     1763.30     63.37 o 
  -9   0   2     6871.83     6951.61    141.29 o 
  -8   0   2      197.57      207.10      4.91 o 
  -7   0   2      437.39      413.22      8.98 o 
  -6   0   2       62.41       55.31      2.19 o 
  -5   0   2     5612.44     5449.07    110.48 o 
  -4   0   2      372.67      353.17      7.47 o 
  -3   0   2    15858.81    14770.90    298.59 o 
  -2   0   2        6.63       27.86      4.57 o 
   1   0   2    14807.89    13192.69    266.67 o 
   2   0   2      667.28      591.46     12.23 o 
   3   0   2    10712.35     9649.33    203.93 o 
   4   0   2      410.23      410.04      8.73 o 
   5   0   2      168.91      147.44      5.05 o 
   6   0   2      735.66      701.52     16.33 o 
   7   0   2     2895.56     2918.76    108.56 o 
   8   0   2     5104.75     5026.19    125.45 o 
   9   0   2      209.10      195.29      4.92 o 
  10   0   2      126.72      119.56      4.32 o 
 -12   1   2      279.75      286.59     12.30 o 
 -11   1   2      455.70      450.22     12.59 o 
 -10   1   2     5436.61     5683.45    115.84 o 
  -9   1   2     1126.92     1161.05     29.81 o 
  -8   1   2     5773.61     5729.90    116.51 o 
  -7   1   2      440.09      468.11     10.10 o 
  -6   1   2      263.80      255.52      5.70 o 
  -5   1   2     4946.84     4973.60    100.90 o 
  -4   1   2    20031.32    18892.02    853.99 o 
  -3   1   2    16341.44    15961.28    395.28 o 
  -2   1   2     3349.12     3098.16     76.86 o 
   1   1   2     4971.06     4898.94    111.80 o 
   2   1   2     4162.72     4126.23     83.64 o 
   3   1   2     6482.67     6143.16    124.49 o 
   4   1   2     6673.39     6268.06    127.09 o 
   5   1   2     3362.95     3228.71     65.76 o 
   6   1   2      687.30      654.02     13.88 o 
   8   1   2     1574.13     1607.74     35.01 o 
   9   1   2     1271.35     1340.40     28.11 o 
  10   1   2     1104.52     1179.56     61.61 o 
 -11   2   2     1823.21     1906.95     68.86 o 
 -10   2   2      421.75      453.29     18.12 o 
  -9   2   2     1875.27     1957.89     49.59 o 
  -8   2   2      312.01      304.23      8.75 o 
  -7   2   2     1327.20     1377.89     28.51 o 
  -6   2   2      815.36      834.94     17.43 o 
  -5   2   2     4354.70     4447.84     90.32 o 
  -4   2   2      924.16     1065.67     41.80 o 
  -3   2   2    23528.29    23329.50    793.48 o 
  -2   2   2     2351.96     2447.77     60.76 o 
  -1   2   2     2547.74     2716.44    123.32 o 
   0   2   2     3660.67     3722.66    258.74 o 
   1   2   2    10704.08     9988.47    344.43 o 
   2   2   2    10512.47     9410.81    196.05 o 
   3   2   2    13959.72    13033.68    263.66 o 
   4   2   2     1451.06     1421.60     29.19 o 
   5   2   2     2391.05     2343.40     47.90 o 
   6   2   2     1624.54     1610.19     33.20 o 
   7   2   2     1542.25     1592.17     32.94 o 
   8   2   2     3468.55     3370.57     83.59 o 
   9   2   2      226.36      222.00      6.84 o 
  10   2   2     3128.12     3294.77    103.66 o 
 -11   3   2       38.04       45.94      3.24 o 
 -10   3   2     2418.65     2542.42     65.77 o 
  -9   3   2      182.80      188.16      4.72 o 
  -8   3   2     2732.91     2779.82     56.96 o 
  -7   3   2     1010.92     1010.77     21.13 o 
  -6   3   2     1308.98     1367.84     28.23 o 
  -5   3   2      548.54      624.39     16.08 o 
  -4   3   2    11370.82    11819.94    292.97 o 
  -3   3   2     6993.27     7471.11    185.10 o 
  -2   3   2    11375.18    11735.14    290.60 o 
  -1   3   2     5506.80     5644.30    139.88 o 
   0   3   2     2587.18     2510.42     62.39 o 
   1   3   2     4727.00     4614.19    114.52 o 
   2   3   2     5204.05     5080.58    102.95 o 
   3   3   2     1330.21     1257.74     25.79 o 
   4   3   2     4679.00     4344.85     88.24 o 
   5   3   2     9908.32     9567.02    193.88 o 
   6   3   2      746.25      753.34     15.91 o 
   7   3   2     3782.19     3874.35     79.08 o 
   8   3   2     4852.15     5045.41    126.12 o 
   9   3   2     1446.52     1332.92     72.78 o 
  10   3   2     1046.04     1070.06     28.18 o 
 -11   4   2     1067.11     1118.83     29.43 o 
 -10   4   2      436.73      450.68     12.64 o 
  -9   4   2      571.30      573.13     15.54 o 
  -8   4   2      727.94      769.20     16.38 o 
  -7   4   2     7221.91     7727.19    156.83 o 
  -6   4   2     2661.61     2893.79     59.10 o 
  -5   4   2     5520.75     6040.75    150.08 o 
  -4   4   2      570.13      634.99     27.62 o 
  -3   4   2     6301.87     6672.94    135.05 o 
  -2   4   2     5859.36     5913.78    146.54 o 
  -1   4   2     5988.38     6247.87    218.96 o 
   0   4   2     3786.60     3838.30    134.76 o 
   1   4   2     4604.05     4645.38    115.34 o 
   2   4   2     6422.12     6409.75    159.10 o 
   3   4   2    17823.13    17365.83    351.18 o 
   4   4   2     2291.98     2430.96     49.62 o 
   5   4   2      150.95      150.44      3.65 o 
   6   4   2     1126.72     1121.61     34.35 o 
   7   4   2     1782.14     1795.04     45.60 o 
   8   4   2      473.05      490.76     17.66 o 
   9   4   2      141.99      141.19      4.94 o 
  10   4   2     2405.63     2467.90     62.79 o 
 -11   5   2      524.42      546.13     15.35 o 
 -10   5   2     2428.02     2648.37     67.10 o 
  -9   5   2     1193.85     1227.46     31.81 o 
  -8   5   2     2440.87     2531.66     63.87 o 
  -7   5   2      838.44      917.00     37.58 o 
  -6   5   2     1665.50     1800.40     45.35 o 
  -5   5   2     2516.43     2879.09     71.90 o 
  -4   5   2     2078.24     2259.44     56.47 o 
  -3   5   2     2012.58     2176.08     54.30 o 
  -2   5   2     8570.56     9050.51    183.07 o 
  -1   5   2     1234.60     1375.28     48.49 o 
   0   5   2     7751.04     7972.55    279.51 o 
   1   5   2     2950.56     2939.61    103.52 o 
   2   5   2      683.16      711.53     18.22 o 
   3   5   2     5749.49     5920.13    208.24 o 
   4   5   2     1710.02     1811.62     45.69 o 
   5   5   2     6397.50     6623.81    164.88 o 
   6   5   2      543.47      550.38     14.73 o 
   7   5   2     1380.54     1408.02     36.12 o 
   8   5   2      658.13      680.65     18.35 o 
   9   5   2     1107.75     1135.11     29.71 o 
  10   5   2      300.87      314.65      9.66 o 
 -10   6   2      765.31      800.84     21.56 o 
  -9   6   2      888.10      937.35     24.73 o 
  -8   6   2     1488.92     1603.44     41.03 o 
  -7   6   2     6347.89     6663.16    166.03 o 
  -6   6   2     3379.93     3730.46    132.15 o 
  -5   6   2     8687.21     8900.95    312.91 o 
  -4   6   2     1377.80     1484.10     37.32 o 
  -3   6   2     1997.00     2121.90     53.00 o 
  -2   6   2     8820.24     9496.41    235.47 o 
  -1   6   2     1000.96     1121.96     28.57 o 
   0   6   2     3562.47     3631.87    127.65 o 
   1   6   2     1650.71     1655.36     58.64 o 
   2   6   2      193.72      220.11      6.15 o 
   3   6   2     1055.14     1095.84     27.93 o 
   4   6   2      491.96      525.53     20.63 o 
   5   6   2      919.40      981.90     25.41 o 
   6   6   2     1174.27     1192.09     30.68 o 
   7   6   2      979.29     1008.42     26.31 o 
   8   6   2      123.37      117.64      4.42 o 
   9   6   2       76.69       84.42      7.65 o 
 -10   7   2     1457.38     1617.84     51.95 o 
  -9   7   2     1378.07     1466.41     37.92 o 
  -8   7   2     1491.81     1591.50     40.85 o 
  -7   7   2      293.37      300.32      8.72 o 
  -6   7   2     1738.66     1919.85     68.92 o 
  -5   7   2     2726.16     2952.50    104.85 o 
  -4   7   2     1372.41     1482.65     53.24 o 
  -3   7   2      560.87      612.76     19.60 o 
  -2   7   2     1545.68     1662.96     41.64 o 
  -1   7   2     2731.91     3119.07     77.64 o 
   0   7   2    10688.29    11305.79    280.26 o 
   1   7   2     3950.84     3993.99    140.56 o 
   2   7   2     2880.43     3095.39    109.38 o 
   3   7   2     6517.59     7032.53    174.92 o 
   4   7   2      693.43      774.55     20.19 o 
   5   7   2     8585.51     9051.25    225.13 o 
   6   7   2      608.08      639.72     17.13 o 
   7   7   2     2366.64     2513.37     63.66 o 
   8   7   2      283.87      292.91     12.77 o 
   9   7   2      287.26      290.49      9.02 o 
 -10   8   2      181.81      192.58      6.72 o 
  -9   8   2      791.85      870.65     23.33 o 
  -8   8   2      476.05      488.76     13.71 o 
  -7   8   2     2978.40     3275.19     82.47 o 
  -6   8   2     2038.81     2187.75     78.45 o 
  -5   8   2     7650.46     8158.79    287.21 o 
  -4   8   2      568.87      624.97     23.37 o 
  -3   8   2     1173.53     1209.69     43.62 o 
  -2   8   2     4858.15     5221.03    183.82 o 
  -1   8   2      474.79      505.38     14.98 o 
   0   8   2     1213.94     1271.58     31.98 o 
   1   8   2     1117.62     1149.59     41.12 o 
   2   8   2      457.59      448.51     16.79 o 
   3   8   2       42.51       39.98      3.83 o 
   4   8   2       37.94       36.95      2.87 o 
   5   8   2     2566.16     2835.21     71.46 o 
   6   8   2     2022.01     2157.64     54.77 o 
   7   8   2     1151.13     1213.64     31.63 o 
   8   8   2      521.21      554.23     15.48 o 
  -9   9   2      378.66      403.61     11.89 o 
  -8   9   2      159.35      173.17      7.83 o 
  -7   9   2        4.85       11.40      2.71 o 
  -6   9   2      432.89      456.89     18.05 o 
  -5   9   2     1034.05     1062.52     39.03 o 
  -4   9   2      398.26      419.12     16.28 o 
  -3   9   2      202.21      204.00      8.55 o 
  -2   9   2     1232.23     1275.04     45.83 o 
  -1   9   2     2012.20     2167.76     76.89 o 
   0   9   2    10338.30    11033.52    386.93 o 
   1   9   2     2572.14     2698.61     95.41 o 
   2   9   2     1787.73     1820.73     64.89 o 
   3   9   2     4529.13     4616.95    373.79 o 
   4   9   2      815.52      854.63     53.33 o 
   5   9   2     5902.32     6236.03    279.12 o 
   6   9   2     1128.98     1174.71     30.60 o 
   7   9   2      878.06      925.78     24.61 o 
   8   9   2       33.20       35.96      4.49 o 
  -8  10   2     1995.32     2276.44     58.21 o 
  -7  10   2     3238.37     3599.41     90.80 o 
  -6  10   2     2014.63     2138.16     76.99 o 
  -5  10   2     4225.28     4430.83    157.04 o 
  -3  10   2     1428.34     1534.62     55.26 o 
  -2  10   2     3836.52     3971.71    140.32 o 
   2  10   2      305.88      309.66     12.14 o 
   3  10   2       82.44       79.96      6.35 o 
   4  10   2      111.30      112.91      4.01 o 
   5  10   2      529.64      557.88     15.29 o 
   6  10   2      835.16      900.70     23.97 o 
   7  10   2      453.91      492.82     26.13 o 
  -7  11   2      310.22      356.68     10.70 o 
  -6  11   2      722.50      751.08     28.71 o 
  -5  11   2      568.24      607.92     23.40 o 
  -4  11   2     1123.64     1183.74     43.32 o 
   3  11   2     1813.99     1855.65     66.55 o 
   4  11   2      399.72      407.91     11.49 o 
   5  11   2     3742.47     4077.68    102.45 o 
   6  11   2      561.14      579.36     16.11 o 
  -6  12   2     1777.12     1893.66     68.75 o 
  -5  12   2      827.49      862.16     32.43 o 
   3  12   2     1811.63     1973.33     71.20 o 
   4  12   2      598.82      618.48     21.23 o 
   5  12   2      293.35      309.91      9.39 o 
   3  13   2      192.82      187.66      8.83 o 
   4  13   2      752.83      765.02     29.37 o 
   2  14   2     1896.99     2042.55     73.85 o 
  -2 -14   3     3287.06     3284.86    117.10 o 
  -1 -14   3     1038.31     1005.90     37.40 o 
   0 -14   3     2090.63     2087.04     75.14 o 
   1 -14   3      605.21      576.62     22.26 o 
  -4 -13   3      150.26      134.82      6.85 o 
  -3 -13   3      641.25      624.03     23.92 o 
  -2 -13   3      322.72      312.04     12.87 o 
  -1 -13   3      390.67      368.71     14.88 o 
   0 -13   3      417.75      390.17     15.57 o 
   1 -13   3     1399.01     1371.65     49.92 o 
   2 -13   3      389.74      376.37     15.13 o 
   3 -13   3     2885.64     2878.09    102.69 o 
  -6 -12   3      659.81      632.30     24.32 o 
  -5 -12   3      174.82      156.10      7.37 o 
  -3 -12   3       90.82       84.09      4.91 o 
  -2 -12   3     1770.26     1776.14     63.95 o 
  -1 -12   3     1124.54     1102.90     40.32 o 
   0 -12   3     2369.81     2293.63     57.84 o 
   1 -12   3      273.95      255.28     10.58 o 
   2 -12   3     2143.92     2117.48     75.81 o 
   3 -12   3      144.04      133.83      6.37 o 
   4 -12   3      284.07      298.15     12.22 o 
   5 -12   3     1018.85      966.93     35.77 o 
  -8 -11   3       59.89       42.04      4.48 o 
  -7 -11   3     2420.53     2336.08     59.27 o 
  -6 -11   3     1653.69     1562.77     56.63 o 
  -5 -11   3     3654.31     3585.13    127.31 o 
  -4 -11   3      257.49      245.78     10.38 o 
  -3 -11   3      696.59      689.34     25.83 o 
  -2 -11   3      454.64      436.14     16.89 o 
  -1 -11   3     1292.83     1261.01     45.69 o 
   0 -11   3     1082.69     1034.73     26.60 o 
   1 -11   3     2350.94     2346.84     83.66 o 
   2 -11   3       80.14       75.92      3.08 o 
   3 -11   3      137.77      139.02      4.63 o 
   4 -11   3      841.41      820.16     21.46 o 
   5 -11   3      844.44      809.02     21.31 o 
   6 -11   3      102.20       92.34      5.11 o 
  -8 -10   3      282.27      275.04     11.92 o 
  -7 -10   3      147.96      142.27      6.67 o 
  -6 -10   3     1549.97     1494.60     38.23 o 
  -5 -10   3      516.35      495.43     13.38 o 
  -4 -10   3     1049.33     1024.34     37.42 o 
  -3 -10   3       88.87       80.96      4.49 o 
  -2 -10   3      238.40      231.66      9.50 o 
  -1 -10   3       64.58       60.02      2.84 o 
   0 -10   3     3017.12     2969.16     74.34 o 
   1 -10   3     2033.65     2019.18     59.76 o 
   2 -10   3     4361.05     4373.16    109.09 o 
   3 -10   3      121.17      116.64      4.50 o 
   4 -10   3      157.78      158.20      7.96 o 
   5 -10   3     2312.03     2298.98     58.10 o 
   6 -10   3     1911.44     1909.52     48.60 o 
   7 -10   3     1031.49      998.64     37.25 o 
  -9  -9   3       70.51       74.06      5.26 o 
  -8  -9   3       70.25       66.87      4.83 o 
  -7  -9   3      800.77      775.61     20.50 o 
  -6  -9   3      193.51      171.96      5.39 o 
  -5  -9   3     8809.93     8589.09    213.56 o 
  -4  -9   3     2981.13     2978.80     74.62 o 
  -3  -9   3     2989.58     3071.61     76.81 o 
  -2  -9   3     1025.16      990.56     25.23 o 
  -1  -9   3     3730.28     3675.47     91.67 o 
   0  -9   3     1687.70     1659.80     34.75 o 
   1  -9   3     2971.05     2954.91     73.86 o 
   2  -9   3      218.29      207.34      5.97 o 
   3  -9   3      645.59      612.23     17.19 o 
   4  -9   3       55.79       64.73      5.51 o 
   5  -9   3      505.34      501.36     16.28 o 
   6  -9   3      343.73      315.07      9.05 o 
   7  -9   3     1482.36     1440.34     50.85 o 
 -10  -8   3     1861.52     1842.07     67.02 o 
  -9  -8   3      509.85      474.96     18.90 o 
  -8  -8   3      269.39      256.55     10.92 o 
  -7  -8   3      188.23      171.41      8.19 o 
  -6  -8   3      844.58      814.74     21.23 o 
  -5  -8   3      837.74      771.89     20.07 o 
  -4  -8   3      573.28      557.72     14.64 o 
  -3  -8   3      313.27      328.93      7.17 o 
  -2  -8   3      335.41      320.70      6.98 o 
  -1  -8   3      480.56      484.36     12.64 o 
   0  -8   3     9950.12     9672.37    169.59 o 
   1  -8   3     3541.21     3587.82     96.09 o 
   2  -8   3    12644.61    12396.64    307.47 o 
   3  -8   3      548.46      532.96     14.04 o 
   4  -8   3      385.16      375.02     10.24 o 
   5  -8   3     3585.89     3591.23     89.92 o 
   6  -8   3     2908.03     2866.80     72.12 o 
   7  -8   3     1678.10     1568.68     40.12 o 
   8  -8   3     2322.20     2260.85     81.43 o 
 -10  -7   3     2720.37     2741.47     98.37 o 
  -9  -7   3      702.28      662.21     25.33 o 
  -8  -7   3       39.22       35.53      4.09 o 
  -7  -7   3     2394.12     2320.10     58.52 o 
  -6  -7   3      898.76      880.07     22.76 o 
  -5  -7   3    10565.11    10128.36    251.45 o 
  -4  -7   3     2220.25     2179.91     54.69 o 
  -3  -7   3     1359.65     1314.75     27.01 o 
  -2  -7   3     2177.99     2126.74     43.38 o 
  -1  -7   3     2719.56     2650.62     41.79 o 
   0  -7   3      613.38      602.11     10.91 o 
   1  -7   3     5567.48     5506.72    111.68 o 
   2  -7   3     1254.33     1207.91     24.87 o 
   3  -7   3     2448.00     2403.71     60.26 o 
   4  -7   3      302.77      283.35      7.89 o 
   5  -7   3      973.33      911.33     39.97 o 
   6  -7   3      211.67      196.48      9.95 o 
   7  -7   3     2363.15     2315.33     58.59 o 
   8  -7   3      250.13      226.67      7.01 o 
 -10  -6   3     1776.89     1781.93     64.69 o 
  -9  -6   3      377.77      352.55     14.44 o 
  -8  -6   3     1325.84     1259.28     45.90 o 
  -7  -6   3     1542.87     1499.46     38.13 o 
  -6  -6   3     1741.46     1620.86     41.00 o 
  -5  -6   3      594.83      574.91     15.04 o 
  -4  -6   3     2271.56     2194.77     44.79 o 
  -3  -6   3      247.29      243.69      5.33 o 
  -2  -6   3     3811.71     3751.66     65.99 o 
  -1  -6   3      153.64      170.16      2.94 o 
   0  -6   3     9723.49     9639.10    168.92 o 
   1  -6   3     1802.52     1828.70     37.35 o 
   2  -6   3     7781.85     7518.35    152.33 o 
   3  -6   3     1005.86      972.46     20.14 o 
   4  -6   3      802.80      746.50     19.32 o 
   5  -6   3     1398.98     1361.39     34.64 o 
   6  -6   3     1973.18     1874.80     47.46 o 
   7  -6   3     1837.63     1802.05     45.83 o 
   8  -6   3     1170.09     1143.74     29.68 o 
   9  -6   3      596.44      574.62     15.76 o 
 -11  -5   3      456.79      427.06     17.37 o 
 -10  -5   3     1149.68     1109.23     41.04 o 
  -9  -5   3      745.50      713.43     26.91 o 
  -8  -5   3       47.91       58.70      4.35 o 
  -7  -5   3     4907.63     4802.22    169.54 o 
  -6  -5   3     2403.52     2359.78     59.24 o 
  -5  -5   3    10225.12    10026.75    248.87 o 
  -4  -5   3     3086.75     2951.91     73.47 o 
  -3  -5   3     1402.80     1431.31     29.26 o 
  -2  -5   3     2532.98     2371.54     41.78 o 
  -1  -5   3     3877.87     3885.31     61.04 o 
   0  -5   3      607.29      588.95     10.57 o 
   1  -5   3     5862.61     5852.99    102.64 o 
   2  -5   3       14.05       20.52      1.93 o 
   3  -5   3     4030.04     4085.46     71.81 o 
   4  -5   3     1662.67     1604.77     32.94 o 
   5  -5   3     3098.51     2955.89     74.04 o 
   6  -5   3      102.36       96.21      4.94 o 
   7  -5   3     1276.98     1182.60     30.44 o 
   8  -5   3     1530.33     1481.06     37.98 o 
   9  -5   3     1534.46     1498.72     65.29 o 
 -11  -4   3      695.52      664.30     25.61 o 
 -10  -4   3      959.30      929.19     34.69 o 
  -9  -4   3      492.74      447.17     17.50 o 
  -8  -4   3      680.98      673.05     25.17 o 
  -7  -4   3     3795.87     3751.57    132.78 o 
  -6  -4   3     3342.79     3264.90     66.49 o 
  -5  -4   3      500.43      471.50     11.59 o 
  -4  -4   3     5121.55     5065.66    102.66 o 
  -3  -4   3     3698.37     3584.16     66.10 o 
  -2  -4   3    12909.08    12181.31    242.65 o 
  -1  -4   3     8184.54     8467.08    171.37 o 
   0  -4   3     9990.12     9378.39    477.22 o 
   1  -4   3     1041.43     1089.99     19.32 o 
   2  -4   3     4048.19     4042.91     71.02 o 
   3  -4   3      329.92      300.20      6.50 o 
   4  -4   3     1238.28     1147.81     26.98 o 
   5  -4   3     1219.10     1143.13     35.32 o 
   6  -4   3     1540.06     1472.42     37.42 o 
   7  -4   3      363.86      350.93      9.80 o 
   8  -4   3     1437.70     1422.96     36.51 o 
   9  -4   3      518.57      497.94     18.65 o 
  10  -4   3      681.98      640.98     17.48 o 
 -11  -3   3       77.31       65.62      4.87 o 
 -10  -3   3      420.78      400.42     16.04 o 
  -9  -3   3      837.58      780.89     29.09 o 
  -8  -3   3      699.20      650.40     24.32 o 
  -7  -3   3     4207.06     4214.23    105.04 o 
  -6  -3   3     1618.09     1603.48     36.55 o 
  -5  -3   3     4259.03     3950.64    113.60 o 
  -4  -3   3     1329.60     1262.01     25.93 o 
  -3  -3   3     5666.78     5513.02    111.74 o 
  -2  -3   3     1877.44     1872.13     38.12 o 
  -1  -3   3    11710.95    11621.63    382.60 o 
   0  -3   3     8728.54     8653.21    151.62 o 
   1  -3   3     8114.46     8237.39    144.34 o 
   2  -3   3     7751.59     7636.25    154.57 o 
   3  -3   3    14785.94    13864.19    382.39 o 
   4  -3   3     4298.47     4245.18     86.27 o 
   5  -3   3     7331.28     7011.00    142.24 o 
   6  -3   3       36.29       49.77      5.81 o 
   7  -3   3      119.16      122.51      3.37 o 
   8  -3   3     1951.58     1915.93     48.70 o 
   9  -3   3      432.60      431.47     12.11 o 
  10  -3   3     2177.61     2298.57    109.58 o 
 -12  -2   3      213.08      212.63      9.91 o 
 -10  -2   3     1402.56     1349.65     49.17 o 
  -9  -2   3     1795.23     1753.67     63.10 o 
  -8  -2   3      991.93      966.28     24.81 o 
  -7  -2   3     6794.24     6464.78    210.84 o 
  -6  -2   3      421.92      386.07     12.99 o 
  -5  -2   3      415.56      367.73     14.00 o 
  -4  -2   3     9094.14     8342.69    246.33 o 
  -3  -2   3    15895.94    15355.21    310.50 o 
  -2  -2   3    17705.26    17157.19    346.95 o 
  -1  -2   3     9255.60     9570.32    193.60 o 
   0  -2   3     6823.27     6843.70    119.94 o 
   1  -2   3     2196.20     1961.80     39.91 o 
   2  -2   3     6012.12     6081.93    123.21 o 
   3  -2   3     2458.75     2348.11     47.85 o 
   4  -2   3     1679.48     1635.57     61.93 o 
   5  -2   3     3154.43     2971.12     60.62 o 
   6  -2   3     1775.80     1706.22     35.16 o 
   7  -2   3       42.11       47.75      2.34 o 
   8  -2   3     2301.33     2279.88     66.33 o 
   9  -2   3      592.44      610.35     37.05 o 
  10  -2   3     1164.85     1233.80     35.15 o 
 -12  -1   3     1700.19     1707.82     62.13 o 
 -11  -1   3      190.99      198.22      8.98 o 
 -10  -1   3      380.82      384.07     15.30 o 
  -9  -1   3     6526.01     6414.51    159.78 o 
  -8  -1   3     1120.01     1131.82     23.55 o 
  -7  -1   3      866.06      872.69     18.21 o 
  -6  -1   3     5759.49     5829.39    144.75 o 
  -5  -1   3     1832.05     1832.31     45.81 o 
  -4  -1   3     1014.29      994.56     17.65 o 
  -3  -1   3     8865.62     8758.84    177.20 o 
  -2  -1   3      353.90      350.24      7.30 o 
  -1  -1   3      644.43      703.84     14.43 o 
   0  -1   3     2447.60     2482.78     43.62 o 
   1  -1   3     9499.59     9376.53    189.66 o 
   2  -1   3     1592.65     1710.31     58.07 o 
   3  -1   3    18903.60    17210.86    348.15 o 
   4  -1   3     2573.55     2500.53     82.00 o 
   5  -1   3     4983.73     4867.61    120.86 o 
   6  -1   3      123.60      107.36      6.76 o 
   7  -1   3      500.55      472.45     10.37 o 
   8  -1   3     3440.68     3572.53     73.10 o 
   9  -1   3      313.52      318.49      7.52 o 
  10  -1   3     2120.10     2278.82     82.02 o 
 -11   0   3      371.67      379.59     15.37 o 
 -10   0   3     1094.98     1118.09     40.71 o 
  -9   0   3     3770.06     3806.56     95.27 o 
  -8   0   3     3819.01     4220.56    176.44 o 
  -7   0   3     2757.85     2851.98     58.21 o 
  -6   0   3     1903.72     1952.44     39.93 o 
  -4   0   3    17261.70    16347.83    330.56 o 
  -3   0   3     5015.04     4977.93    100.82 o 
  -2   0   3    16695.62    16093.94    325.34 o 
  -1   0   3       34.21       45.12      3.40 o 
   0   0   3     4744.01     4646.78     94.08 o 
   1   0   3     2400.35     2360.64     47.95 o 
   2   0   3       77.00       76.16      5.52 o 
   3   0   3     5466.63     5412.18    109.77 o 
   4   0   3      350.52      376.23      8.13 o 
   5   0   3       66.57       57.83      3.91 o 
   6   0   3      874.06      841.92     17.72 o 
   7   0   3      350.99      346.22      7.81 o 
   8   0   3     1001.80     1013.40     21.42 o 
   9   0   3      791.86      826.22     17.77 o 
  10   0   3     2800.97     3053.44     77.09 o 
 -12   1   3     1763.72     1812.00     65.67 o 
 -11   1   3      172.08      158.37     11.62 o 
 -10   1   3      444.38      446.83     14.45 o 
  -9   1   3     6086.50     6183.26    125.76 o 
  -8   1   3     1242.04     1284.98     26.71 o 
  -7   1   3      988.70     1018.20     21.20 o 
  -6   1   3     5770.66     6000.48    121.76 o 
  -5   1   3     1951.08     2003.25     35.38 o 
  -4   1   3     1046.22     1079.88     27.12 o 
  -3   1   3     9037.16     8767.52    217.28 o 
  -2   1   3      369.77      388.90      8.03 o 
  -1   1   3      558.53      583.65     11.97 o 
   0   1   3     2357.62     2406.49     63.25 o 
   1   1   3     9739.94     9423.92    190.61 o 
   2   1   3     1635.45     1708.35     39.86 o 
   3   1   3    18693.15    17144.06    632.45 o 
   4   1   3     2616.04     2575.44     64.37 o 
   5   1   3     5283.23     5584.08    125.77 o 
   6   1   3       73.27       70.21      2.42 o 
   7   1   3      478.27      481.24     13.03 o 
   8   1   3     3522.18     3659.16     91.80 o 
   9   1   3      345.47      342.84      7.99 o 
  10   1   3     2244.15     2272.92     57.82 o 
 -12   2   3      241.99      255.92     11.34 o 
 -11   2   3      284.18      283.21      8.42 o 
 -10   2   3     1350.24     1368.95     28.67 o 
  -9   2   3     1831.81     1876.06     56.70 o 
  -8   2   3     1022.47     1049.19     21.97 o 
  -7   2   3     6894.13     7201.76    146.16 o 
  -6   2   3      467.13      458.60      9.82 o 
  -5   2   3      409.33      382.20      8.15 o 
  -4   2   3     8929.46     8923.90    221.18 o 
  -3   2   3    16464.61    16036.40    431.52 o 
  -2   2   3    17710.24    17846.05    312.35 o 
  -1   2   3     9261.06     9633.18    270.36 o 
   0   2   3     7220.87     7414.77    229.44 o 
   1   2   3     1926.90     1788.86     56.14 o 
   2   2   3     6225.18     5924.12    227.33 o 
   3   2   3     2257.44     2092.96     42.72 o 
   4   2   3     1541.73     1467.01     41.87 o 
   5   2   3     3307.17     3178.81     64.84 o 
   6   2   3     1726.72     1665.20     51.67 o 
   7   2   3       44.04       52.20      2.39 o 
   8   2   3     2256.39     2480.75     62.73 o 
   9   2   3      615.51      632.25     17.13 o 
  10   2   3     1236.83     1310.36     34.06 o 
 -11   3   3       58.19      101.84      5.76 o 
 -10   3   3      525.10      554.01     20.61 o 
  -9   3   3      611.28      614.08     13.70 o 
  -8   3   3      835.35      850.26     17.99 o 
  -7   3   3     4174.40     4065.98    192.69 o 
  -6   3   3     1404.64     1547.16     39.03 o 
  -5   3   3     4321.94     4300.33    107.03 o 
  -4   3   3     1316.63     1333.46     33.34 o 
  -3   3   3     5608.22     5912.56    146.59 o 
  -2   3   3     1902.49     1900.93     66.29 o 
  -1   3   3    11763.94    11447.16    618.46 o 
   0   3   3     8444.99     7736.52    449.08 o 
   1   3   3     7959.25     7840.45    451.70 o 
   2   3   3     7970.64     8138.93    164.78 o 
   3   3   3    14320.16    13598.52    275.15 o 
   4   3   3     4584.22     4458.83     90.62 o 
   5   3   3     7525.56     7264.76    195.38 o 
   6   3   3       17.74       18.43      2.52 o 
   7   3   3      164.49      153.95      4.96 o 
   8   3   3     1835.64     1865.01     47.55 o 
   9   3   3      502.31      549.95     15.18 o 
  10   3   3     2113.68     2239.51     57.13 o 
 -11   4   3      624.74      641.62     17.54 o 
 -10   4   3      973.54     1019.63     44.67 o 
  -9   4   3      471.88      467.66     12.86 o 
  -8   4   3      661.39      705.50     15.10 o 
  -7   4   3     3671.83     3901.99     79.57 o 
  -6   4   3     3496.21     3765.19     93.95 o 
  -5   4   3      412.20      424.18     11.16 o 
  -4   4   3     4869.97     5322.81    132.03 o 
  -3   4   3     4160.37     4490.33    111.39 o 
  -2   4   3    12354.19    12550.70    310.87 o 
  -1   4   3     8470.82     8714.31    215.88 o 
   0   4   3    10140.59    10252.66    773.23 o 
   1   4   3      781.32      824.58     20.88 o 
   2   4   3     4301.25     4284.30    106.60 o 
   3   4   3      320.57      305.23      6.62 o 
   4   4   3     1288.52     1257.26     25.95 o 
   5   4   3     1346.23     1364.89     34.78 o 
   6   4   3     1541.92     1439.27    137.64 o 
   7   4   3      325.80      333.61     15.93 o 
   8   4   3     1368.97     1426.39     36.77 o 
   9   4   3      559.56      569.57     15.74 o 
  10   4   3      624.57      643.36     24.94 o 
 -11   5   3      361.51      373.95     11.08 o 
 -10   5   3     1384.83     1479.66     38.16 o 
  -9   5   3      567.74      592.58     16.05 o 
  -8   5   3       48.46       54.57      4.38 o 
  -7   5   3     4923.34     5332.66    108.53 o 
  -6   5   3     2246.04     2498.66     78.77 o 
  -5   5   3    10126.60    10858.66    269.42 o 
  -4   5   3     3058.99     3279.19     81.42 o 
  -3   5   3     1212.42     1340.81     33.45 o 
  -2   5   3     2567.18     2626.80     77.67 o 
  -1   5   3     3816.31     3723.33    130.75 o 
   0   5   3      578.16      612.98     15.61 o 
   1   5   3     5720.22     5764.48    143.16 o 
   2   5   3        6.37       11.99      3.15 o 
   3   5   3     3927.27     3994.86    140.93 o 
   4   5   3     1945.02     1956.93     49.32 o 
   5   5   3     2706.28     2681.17     67.40 o 
   6   5   3       44.28       51.10      5.83 o 
   7   5   3     1408.04     1433.86     36.85 o 
   8   5   3     1317.62     1417.56     36.71 o 
   9   5   3     1549.15     1598.60     58.29 o 
 -11   6   3      971.34     1022.92     27.19 o 
 -10   6   3     1790.84     1951.74     49.99 o 
  -9   6   3      351.04      367.01     10.57 o 
  -8   6   3     1294.10     1380.71     35.49 o 
  -7   6   3     1459.50     1548.07     55.94 o 
  -6   6   3     1608.43     1698.06     61.03 o 
  -5   6   3      698.31      774.18     19.89 o 
  -4   6   3     2241.43     2392.64     70.78 o 
  -3   6   3      361.64      403.69      8.51 o 
  -2   6   3     3969.12     4254.71    114.79 o 
  -1   6   3      189.60      238.84      8.87 o 
   0   6   3     9862.07    10775.66    377.80 o 
   1   6   3     1585.85     1670.20     41.93 o 
   2   6   3     8135.33     8285.80    205.76 o 
   3   6   3      870.03      843.61     23.43 o 
   4   6   3      828.74      780.15     26.75 o 
   5   6   3     1418.28     1436.88     36.68 o 
   6   6   3     1944.07     2026.49     51.42 o 
   7   6   3     1919.83     1881.64    157.81 o 
   8   6   3     1212.73     1263.64     32.93 o 
   9   6   3      628.29      647.25     36.92 o 
 -10   7   3     2858.86     3092.13     78.31 o 
  -9   7   3      553.85      588.99     16.20 o 
  -8   7   3       76.14       84.08      3.61 o 
  -7   7   3     2339.68     2525.58     90.31 o 
  -6   7   3      859.01      948.46     34.95 o 
  -5   7   3    10719.18    11436.78    401.78 o 
  -4   7   3     2184.53     2468.13     87.69 o 
  -3   7   3     1346.54     1468.81     36.95 o 
  -2   7   3     2185.76     2399.44     59.91 o 
  -1   7   3     2672.08     2816.43     99.12 o 
   0   7   3      553.44      576.47     20.92 o 
   1   7   3     5627.37     5935.77    147.54 o 
   2   7   3     1179.62     1168.03     29.70 o 
   3   7   3     2548.36     2604.51     65.36 o 
   4   7   3      317.23      310.96     13.69 o 
   5   7   3      845.67      847.95     22.22 o 
   6   7   3      222.34      219.87      6.77 o 
   7   7   3     2397.10     2434.76    166.39 o 
   8   7   3      173.25      174.01      5.98 o 
   9   7   3      218.82      200.26      9.62 o 
 -10   8   3     1865.36     2018.74     73.27 o 
  -9   8   3      517.37      546.11     15.30 o 
  -8   8   3      289.76      307.77      9.18 o 
  -7   8   3      191.55      183.68      8.42 o 
  -6   8   3      875.90      924.90     34.28 o 
  -5   8   3      864.08      923.18     33.99 o 
  -4   8   3      635.93      687.58     25.54 o 
  -3   8   3      271.77      301.48     11.82 o 
  -2   8   3      386.22      399.62     10.50 o 
  -1   8   3      581.45      647.66     16.58 o 
   0   8   3    10085.31    10908.96    382.59 o 
   1   8   3     3582.31     3933.39     98.08 o 
   2   8   3    12752.51    13013.45    322.92 o 
   3   8   3      537.20      554.08     48.16 o 
   4   8   3      412.07      416.13     11.46 o 
   5   8   3     3458.12     3646.54     91.53 o 
   6   8   3     2886.30     3083.60     77.79 o 
   7   8   3     1666.72     1738.89     44.72 o 
   8   8   3     2347.69     2521.50     64.27 o 
  -9   9   3      126.26      129.32      7.78 o 
  -8   9   3      124.87      140.20     21.25 o 
  -7   9   3      777.10      858.50     32.29 o 
  -6   9   3      217.57      220.56      9.65 o 
  -5   9   3     8618.08     9122.69    321.07 o 
  -4   9   3     3036.11     3201.92    113.64 o 
  -3   9   3     2832.46     3000.55    106.40 o 
  -2   9   3     1003.48     1060.22     38.33 o 
  -1   9   3     3744.99     3975.05    140.17 o 
   0   9   3     1754.09     1943.18     68.89 o 
   1   9   3     2993.14     3052.44    107.88 o 
   2   9   3      269.78      268.00      7.59 o 
   3   9   3      599.06      607.93     16.15 o 
   4   9   3      110.14      102.78      3.75 o 
   5   9   3      514.56      535.35     14.67 o 
   6   9   3      383.35      361.22     11.40 o 
   7   9   3     1474.90     1591.78     41.18 o 
  -8  10   3      261.98      279.33      8.76 o 
  -7  10   3      171.93      174.44      8.46 o 
  -6  10   3     1597.47     1689.22     61.24 o 
  -5  10   3      414.79      418.16     16.63 o 
  -3  10   3       78.08       76.52      4.54 o 
  -2  10   3      216.46      229.64      9.45 o 
   2  10   3     4314.89     4490.44    158.51 o 
   3  10   3      139.40      138.95      6.55 o 
   4  10   3      189.62      207.64      9.24 o 
   5  10   3     2318.41     2408.69     61.12 o 
   6  10   3     1932.92     2112.34     53.96 o 
   7  10   3      975.32     1026.93     27.34 o 
  -8  11   3       99.64       96.37      6.05 o 
  -7  11   3     2215.49     2411.71     87.01 o 
  -6  11   3     1802.07     1824.34     66.15 o 
  -5  11   3     3452.98     3569.65    126.98 o 
  -4  11   3      255.86      262.34     11.07 o 
   2  11   3       84.80       88.04      4.90 o 
   3  11   3      128.07      129.61      6.28 o 
   4  11   3      692.71      703.03     18.89 o 
   5  11   3     1001.27     1059.87     27.90 o 
   6  11   3       76.22       74.96      3.77 o 
  -6  12   3      636.02      664.40     25.72 o 
  -5  12   3      122.15      119.37      6.30 o 
   1  12   3      306.51      313.03     12.77 o 
   2  12   3     2098.68     2205.60     79.17 o 
   3  12   3      201.29      210.12      9.54 o 
   4  12   3      263.60      267.13      8.23 o 
   5  12   3     1024.39     1102.30     41.28 o 
   2  13   3      372.87      400.01     16.20 o 
  -4 -13   4      165.18      159.94      7.78 o 
  -3 -13   4      490.41      450.08     17.90 o 
  -2 -13   4     2664.81     2696.65     96.46 o 
  -1 -13   4     1263.29     1233.97     45.22 o 
   0 -13   4     2200.84     2136.72     76.80 o 
   1 -13   4       71.80       67.80      4.83 o 
   2 -13   4      816.04      816.22     30.67 o 
  -6 -12   4      327.85      301.51     12.72 o 
  -5 -12   4     2474.75     2390.06     85.68 o 
  -4 -12   4      890.19      853.32     31.82 o 
  -3 -12   4      336.29      312.16     12.79 o 
  -2 -12   4     1355.61     1349.78     49.06 o 
  -1 -12   4       75.28       68.68      4.54 o 
   0 -12   4      772.27      738.93     27.67 o 
   1 -12   4     2004.77     1983.22     71.23 o 
   2 -12   4      363.65      339.37     13.80 o 
   3 -12   4      593.81      578.30     22.26 o 
   4 -12   4      982.68      987.47     25.82 o 
  -7 -11   4     1036.51      984.72     36.56 o 
  -6 -11   4     1171.71     1165.72     42.80 o 
  -5 -11   4       11.31       19.25      3.85 o 
  -4 -11   4      431.64      425.30     16.73 o 
  -3 -11   4      306.40      303.78     12.39 o 
  -2 -11   4      220.79      195.65      8.55 o 
  -1 -11   4      376.44      348.70     13.83 o 
   0 -11   4     2337.62     2274.09     81.22 o 
   1 -11   4       79.32       86.64      4.68 o 
   2 -11   4     1721.30     1754.50     44.49 o 
   3 -11   4     1784.53     1786.54     45.38 o 
   4 -11   4     1072.50     1066.78     27.69 o 
   5 -11   4       10.11        9.45      4.56 o 
  -8 -10   4      802.48      783.37     20.95 o 
  -7 -10   4      242.46      224.50      6.91 o 
  -6 -10   4       52.99       55.49      4.64 o 
  -5 -10   4     3982.15     3972.23    140.71 o 
  -4 -10   4     3811.25     3839.52    135.98 o 
  -3 -10   4     3884.35     3850.12    136.22 o 
  -2 -10   4     1306.89     1333.65     48.14 o 
  -1 -10   4     3065.33     3021.00    107.16 o 
   0 -10   4      519.77      511.73     14.72 o 
   1 -10   4     3677.92     3691.15     92.25 o 
   2 -10   4      420.90      406.31     11.08 o 
   3 -10   4      995.44      965.59     25.00 o 
   4 -10   4       40.69       36.82      2.81 o 
   5 -10   4      749.42      738.30     19.60 o 
   6 -10   4      453.71      426.19     12.02 o 
  -9  -9   4     4661.74     4506.25    160.10 o 
  -8  -9   4      236.10      212.90      6.67 o 
  -7  -9   4      480.94      460.99     12.70 o 
  -6  -9   4     2469.87     2398.08     60.49 o 
  -5  -9   4      157.24      144.49      4.67 o 
  -4  -9   4      252.36      230.71      6.65 o 
  -3  -9   4      145.91      142.52      6.29 o 
  -2  -9   4      701.21      672.74     24.85 o 
  -1  -9   4      343.46      341.15     13.24 o 
   0  -9   4     2303.87     2324.03     47.55 o 
   1  -9   4     1171.08     1202.30     30.62 o 
   2  -9   4     9220.23     9321.22    231.57 o 
   3  -9   4      928.86      902.86     32.02 o 
   4  -9   4      292.55      267.61      7.72 o 
   5  -9   4      531.59      514.46     13.95 o 
   6  -9   4     2679.39     2596.14     65.58 o 
   7  -9   4      593.53      534.28     14.74 o 
 -10  -8   4     1115.17     1077.03     40.27 o 
  -9  -8   4      554.85      509.54     20.14 o 
  -8  -8   4      867.30      799.92     21.13 o 
  -7  -8   4      245.73      225.44      6.75 o 
  -6  -8   4       37.80       40.40      5.08 o 
  -5  -8   4     6207.08     5916.15    241.49 o 
  -4  -8   4    10249.62     9865.17    478.80 o 
  -3  -8   4     7900.33     7624.39    293.89 o 
  -2  -8   4     2155.85     2040.58     41.79 o 
  -1  -8   4     3580.39     3386.47     84.51 o 
   0  -8   4     1153.29     1167.13     27.73 o 
   1  -8   4     6825.25     6869.52    139.33 o 
   2  -8   4      697.43      690.62     17.94 o 
   3  -8   4     2014.76     1962.88     49.48 o 
   4  -8   4      225.96      202.47      6.02 o 
   5  -8   4      883.39      837.41     22.46 o 
   6  -8   4      130.25      120.31      4.21 o 
   7  -8   4      917.45      875.93     38.19 o 
   8  -8   4       30.71       35.41      4.61 o 
 -10  -7   4     2489.41     2340.80     84.31 o 
  -9  -7   4     4226.17     4126.20    146.54 o 
  -8  -7   4        6.94        5.55      3.67 o 
  -7  -7   4      652.81      620.45     16.46 o 
  -6  -7   4     1275.84     1208.29     38.85 o 
  -5  -7   4      291.81      273.36     10.10 o 
  -4  -7   4      429.78      414.50     11.08 o 
  -3  -7   4      133.97      134.85      4.42 o 
  -2  -7   4      638.04      589.84     12.43 o 
  -1  -7   4      272.06      258.80      5.69 o 
   0  -7   4     3135.14     3146.12     64.06 o 
   1  -7   4      665.83      689.41     14.46 o 
   2  -7   4     7866.75     7769.55    157.53 o 
   3  -7   4     1482.48     1466.22     37.12 o 
   4  -7   4       16.14       20.33      2.56 o 
   5  -7   4      253.96      235.87      6.96 o 
   6  -7   4     2714.48     2811.26     70.84 o 
   7  -7   4     2057.47     2074.43     52.75 o 
   8  -7   4     5236.64     5164.93    129.37 o 
 -11  -6   4       80.71       77.23      5.65 o 
  -9  -6   4     1325.09     1237.66     45.41 o 
  -8  -6   4      922.79      847.90     31.50 o 
  -7  -6   4     1245.46     1132.92     29.04 o 
  -6  -6   4      638.15      629.69     23.09 o 
  -5  -6   4     6670.21     6598.43    164.11 o 
  -4  -6   4     3611.64     3603.80     73.39 o 
  -3  -6   4     2208.32     2204.20     45.04 o 
  -2  -6   4     3266.56     3144.02     63.98 o 
  -1  -6   4     1051.04      984.20     20.31 o 
   0  -6   4      700.08      680.85     12.26 o 
   1  -6   4     5968.06     5777.37    142.74 o 
   2  -6   4      866.06      823.93     17.15 o 
   3  -6   4     1147.51     1136.48     23.52 o 
   4  -6   4      644.72      632.47     16.58 o 
   5  -6   4     1879.73     1837.93     46.54 o 
   6  -6   4     1274.67     1213.73     31.26 o 
   7  -6   4     1393.89     1347.03     34.69 o 
   8  -6   4      520.32      519.49     14.40 o 
 -11  -5   4     2473.32     2346.65     84.57 o 
 -10  -5   4     1749.24     1612.05     58.60 o 
  -9  -5   4      986.73      922.45     34.27 o 
  -8  -5   4      523.53      498.21     19.16 o 
  -7  -5   4     5412.74     5217.29    130.08 o 
  -6  -5   4     1981.32     1985.68     49.99 o 
  -5  -5   4     1559.41     1541.33     38.91 o 
  -4  -5   4     2210.44     2160.45     44.20 o 
  -3  -5   4      766.68      781.97     19.93 o 
  -2  -5   4     1757.71     1712.16     35.01 o 
  -1  -5   4     4052.67     4153.97     84.30 o 
   0  -5   4     6478.44     6443.31    150.24 o 
   1  -5   4      174.02      169.23      4.47 o 
   2  -5   4     3916.07     3928.70     69.09 o 
   3  -5   4     1280.38     1274.47     26.27 o 
   4  -5   4     1660.17     1612.53     33.17 o 
   5  -5   4      580.40      545.21     18.59 o 
   6  -5   4     3116.60     3061.38    105.44 o 
   7  -5   4      980.66      959.04     25.04 o 
   8  -5   4     2896.83     2965.27     74.82 o 
   9  -5   4      269.38      260.18     10.79 o 
 -11  -4   4      713.95      649.87     25.11 o 
 -10  -4   4      358.32      336.47     13.87 o 
  -9  -4   4      563.91      490.28     19.01 o 
  -8  -4   4      998.42      948.99     34.93 o 
  -7  -4   4     4352.15     4270.73    106.59 o 
  -6  -4   4      750.48      729.23     24.24 o 
  -5  -4   4     6939.60     6901.09    140.00 o 
  -4  -4   4     1017.02     1022.11     21.14 o 
  -3  -4   4     1362.58     1330.27     27.29 o 
  -2  -4   4     4239.64     4260.90     86.46 o 
  -1  -4   4     2518.69     2696.20     56.02 o 
   0  -4   4     8402.48     8544.16    149.81 o 
   1  -4   4     4961.50     4866.79     85.45 o 
   2  -4   4      728.90      748.42     13.43 o 
   3  -4   4     4899.66     4839.93     98.28 o 
   4  -4   4     2127.56     2102.09     43.04 o 
   5  -4   4     4378.02     4346.58     88.49 o 
   6  -4   4      201.79      193.95      5.91 o 
   7  -4   4      971.84      952.55     24.82 o 
   8  -4   4     1005.47     1008.97     26.39 o 
   9  -4   4      951.00      929.79     32.80 o 
 -11  -3   4      832.04      792.08     30.02 o 
 -10  -3   4      477.33      424.53     16.89 o 
  -9  -3   4     2321.24     2219.56     79.54 o 
  -8  -3   4       89.92      102.42      5.15 o 
  -7  -3   4    13838.33    13523.14    335.44 o 
  -6  -3   4     3082.17     3076.78     76.86 o 
  -5  -3   4     6469.81     6527.03    132.40 o 
  -4  -3   4     1410.58     1333.77     27.38 o 
  -3  -3   4     1263.88     1241.10     25.45 o 
  -2  -3   4    17705.25    17241.41    348.66 o 
  -1  -3   4     5860.72     5966.25    120.86 o 
   0  -3   4    17032.42    16866.06    295.35 o 
   1  -3   4     1108.73     1073.96     19.09 o 
   2  -3   4     1428.22     1245.63     44.73 o 
   3  -3   4     1841.69     1732.10     61.58 o 
   4  -3   4      755.14      786.02     16.48 o 
   5  -3   4      103.90      108.94      5.18 o 
   6  -3   4     3549.82     3507.31     71.62 o 
   7  -3   4      668.27      670.50     27.31 o 
   8  -3   4     1774.67     1887.76     52.90 o 
   9  -3   4       33.61       40.26      3.24 o 
 -12  -2   4     2553.91     2473.80     89.02 o 
 -10  -2   4      249.00      235.14     10.10 o 
  -9  -2   4      926.26      890.55     33.02 o 
  -8  -2   4     2053.05     2000.01     50.41 o 
  -7  -2   4     6295.28     6291.01    156.47 o 
  -6  -2   4      209.84      204.38     11.84 o 
  -5  -2   4     4764.93     4537.38     97.52 o 
  -4  -2   4     4609.97     4511.38     91.53 o 
  -3  -2   4     1749.43     1742.19     35.53 o 
  -2  -2   4     1463.18     1371.06     27.99 o 
  -1  -2   4     2523.33     2618.78     53.19 o 
   0  -2   4    10161.32     9916.14    173.78 o 
   1  -2   4     4530.08     4319.70     75.86 o 
   2  -2   4      472.63      483.17     10.18 o 
   3  -2   4     8535.16     8474.18    253.98 o 
   4  -2   4     4550.32     4610.49     93.73 o 
   5  -2   4     7722.53     7455.75    151.29 o 
   6  -2   4      206.94      202.11      4.85 o 
   7  -2   4     1465.28     1436.60     45.64 o 
   8  -2   4     1322.56     1368.52     35.21 o 
   9  -2   4      125.40      118.75      4.47 o 
 -12  -1   4       90.54       83.03      5.33 o 
 -11  -1   4      739.83      708.22     26.96 o 
 -10  -1   4      212.44      202.46      8.97 o 
  -9  -1   4     3613.93     3625.63     90.79 o 
  -8  -1   4     1004.55      978.27     25.15 o 
  -7  -1   4     7418.81     7464.88    151.33 o 
  -6  -1   4        9.21       11.25      2.39 o 
  -5  -1   4     6436.20     6122.97    107.45 o 
  -4  -1   4     1209.43     1157.29     23.73 o 
  -3  -1   4     1553.77     1646.31     33.56 o 
  -2  -1   4    17503.25    16899.86    341.73 o 
  -1  -1   4     3563.99     3764.65     86.16 o 
   0  -1   4     7503.42     7051.78    123.62 o 
   1  -1   4      732.87      694.72     14.38 o 
   3  -1   4     1340.37     1307.59     42.20 o 
   4  -1   4     3149.72     3156.27    135.06 o 
   6  -1   4      774.93      746.57     15.85 o 
   7  -1   4     2777.08     2700.60     56.72 o 
   8  -1   4      786.99      800.47     25.65 o 
   9  -1   4      470.81      490.66     13.66 o 
 -12   0   4     1416.48     1354.29     49.74 o 
 -11   0   4      144.41      127.75      6.41 o 
 -10   0   4       72.07       73.69      3.27 o 
  -9   0   4     2254.41     2265.61     57.17 o 
  -8   0   4     3044.43     3020.74     61.73 o 
  -7   0   4     4212.82     4277.15     86.98 o 
  -6   0   4      399.39      393.33     14.19 o 
  -5   0   4        0.70       16.56      5.23 o 
  -4   0   4      337.27      370.61      7.81 o 
  -3   0   4      132.66      168.36      3.67 o 
  -2   0   4     3884.23     4011.26     81.27 o 
  -1   0   4     3080.20     3211.90     65.15 o 
   0   0   4     2007.86     1853.35     37.73 o 
   1   0   4     1011.65      993.01     35.62 o 
   2   0   4     1433.36     1398.12     32.77 o 
   3   0   4     3002.07     2797.74     82.04 o 
   4   0   4     5905.21     5679.29    171.48 o 
   5   0   4     7660.30     7522.50    164.55 o 
   6   0   4     1990.46     2010.71     44.22 o 
   7   0   4     2536.19     2552.08     64.29 o 
   8   0   4      535.14      552.73     13.94 o 
   9   0   4      178.78      170.15      4.53 o 
  10   0   4     1693.49     1798.51     65.34 o 
 -12   1   4       80.52       82.09      5.20 o 
 -11   1   4      766.08      760.63     20.25 o 
 -10   1   4      191.03      184.04      7.36 o 
  -9   1   4     3620.41     3610.65     90.46 o 
  -8   1   4      990.28      994.37     20.82 o 
  -7   1   4     7474.96     7694.06    156.08 o 
  -6   1   4       11.82       14.43      2.01 o 
  -5   1   4     6150.18     6090.81    151.25 o 
  -4   1   4     1204.99     1200.06     30.15 o 
  -3   1   4     1722.74     1841.97     37.45 o 
  -2   1   4    17265.87    16742.51    338.54 o 
  -1   1   4     3555.76     3751.41     76.04 o 
   0   1   4     7586.15     7345.85    182.11 o 
   1   1   4      635.86      604.36     13.50 o 
   2   1   4     1504.34     1333.52     60.85 o 
   3   1   4     1337.98     1304.82     26.85 o 
   4   1   4     3164.50     3222.86     65.68 o 
   5   1   4      132.30      129.60      4.67 o 
   6   1   4      823.48      824.61     17.47 o 
   7   1   4     2681.26     2721.32     87.53 o 
   8   1   4      770.53      794.96     17.12 o 
   9   1   4      471.58      491.21     32.09 o 
  10   1   4     2511.19     2896.25    103.67 o 
 -12   2   4     2585.80     2625.42     94.19 o 
 -11   2   4      355.58      334.33      9.69 o 
 -10   2   4      227.83      206.70     12.88 o 
  -9   2   4      810.52      790.43     20.64 o 
  -8   2   4     2243.00     2268.63     46.59 o 
  -7   2   4     6149.92     6494.50    131.89 o 
  -6   2   4      206.59      227.43      5.13 o 
  -5   2   4     4844.79     5074.30    126.07 o 
  -4   2   4     4595.44     4671.50    148.54 o 
  -3   2   4     1689.90     1731.08     43.20 o 
  -2   2   4     1456.40     1389.49     28.29 o 
  -1   2   4     2718.64     2828.46     71.24 o 
   0   2   4     9921.35     9292.48    436.27 o 
   1   2   4     4908.15     4551.32    176.14 o 
   2   2   4      332.46      343.50      7.37 o 
   3   2   4     8377.54     8146.87    165.09 o 
   4   2   4     4755.88     4700.45     95.52 o 
   5   2   4     7860.48     7842.58    159.15 o 
   6   2   4      228.56      235.30      5.56 o 
   7   2   4     1385.67     1411.14     29.45 o 
   8   2   4     1340.22     1401.99     43.18 o 
   9   2   4      143.37      134.97      4.85 o 
 -11   3   4      826.40      804.23     30.47 o 
 -10   3   4      429.28      407.50     11.27 o 
  -9   3   4     2290.27     2315.26     78.82 o 
  -8   3   4      113.35      118.73      3.20 o 
  -7   3   4    13762.85    14425.37    357.89 o 
  -6   3   4     3405.78     3650.92     91.10 o 
  -5   3   4     6029.47     6447.93    160.04 o 
  -4   3   4     1367.60     1367.49     34.23 o 
  -3   3   4     1460.41     1526.14     38.13 o 
  -2   3   4    16908.60    16583.30    335.31 o 
  -1   3   4     6197.94     6349.30    128.54 o 
   0   3   4    17091.59    16819.13    416.60 o 
   1   3   4     1089.43     1005.82     25.40 o 
   2   3   4     1473.73     1495.81     47.12 o 
   3   3   4     1852.14     1906.43     47.72 o 
   4   3   4      757.71      798.07     24.10 o 
   5   3   4       90.08       88.32      2.53 o 
   6   3   4     3525.45     3546.25     88.91 o 
   7   3   4      565.65      590.41     15.99 o 
   8   3   4     1737.04     1912.18     82.99 o 
   9   3   4       18.82       24.03      5.59 o 
 -11   4   4      843.84      813.26     30.90 o 
 -10   4   4      362.52      330.78     25.74 o 
  -9   4   4      534.14      529.47     11.68 o 
  -8   4   4     1151.38     1192.51     24.95 o 
  -7   4   4     4205.23     4466.33    111.46 o 
  -6   4   4      758.14      768.05     19.82 o 
  -5   4   4     6806.70     7271.47    180.40 o 
  -4   4   4     1044.52     1122.54     28.16 o 
  -3   4   4     1359.13     1431.23     35.78 o 
  -2   4   4     4288.48     4421.20     89.57 o 
  -1   4   4     2747.00     2796.06     97.93 o 
   0   4   4     8143.57     7850.78    539.82 o 
   1   4   4     5136.76     5026.15    312.65 o 
   2   4   4      824.75      847.63     21.67 o 
   3   4   4     4693.22     4705.33     95.58 o 
   4   4   4     2364.18     2394.22     49.00 o 
   5   4   4     4189.57     4407.26    110.12 o 
   6   4   4      278.04      283.08      8.23 o 
   7   4   4     1035.74     1074.97     28.01 o 
   8   4   4      950.56     1007.14     39.00 o 
   9   4   4     1002.83     1092.74     28.82 o 
 -11   5   4     2446.41     2478.63     63.04 o 
 -10   5   4     1717.73     1728.03     51.79 o 
  -9   5   4     1074.31     1122.83     29.15 o 
  -8   5   4      578.21      639.03     13.82 o 
  -7   5   4     5150.93     5508.49    190.80 o 
  -6   5   4     2284.27     2495.36     62.58 o 
  -5   5   4     1597.50     1740.43     43.81 o 
  -4   5   4     2021.73     2106.56     52.50 o 
  -3   5   4      918.57      942.28     33.66 o 
  -2   5   4     1581.39     1520.27     45.79 o 
   0   5   4     6202.44     6061.18    226.96 o 
   1   5   4      212.17      204.40     22.48 o 
   2   5   4     4211.80     4277.10    145.94 o 
   3   5   4     1284.53     1352.83     35.89 o 
   4   5   4     1640.58     1689.22     42.81 o 
   5   5   4      584.26      582.71     15.60 o 
   6   5   4     3108.11     3327.55     83.65 o 
   7   5   4      904.90      979.84     25.77 o 
   8   5   4     3052.24     3456.14    123.38 o 
   9   5   4      232.83      232.20      7.65 o 
 -11   6   4      135.92      141.18      5.30 o 
 -10   6   4     1123.91     1148.71     30.06 o 
  -9   6   4     1134.05     1106.80     40.80 o 
  -8   6   4     1031.29     1079.80     28.05 o 
  -7   6   4     1327.46     1388.74     50.38 o 
  -6   6   4      638.22      658.30     17.18 o 
  -5   6   4     6719.82     7353.23    182.74 o 
  -4   6   4     3737.87     4062.02    142.85 o 
  -3   6   4     2268.76     2513.73     62.58 o 
  -2   6   4     3345.15     3403.77     94.16 o 
  -1   6   4     1143.51     1080.92     27.19 o 
   0   6   4      690.83      684.00     17.47 o 
   1   6   4     6216.08     6214.13    353.13 o 
   2   6   4      741.02      771.07     19.88 o 
   3   6   4     1276.44     1324.07     33.69 o 
   4   6   4      830.57      829.93     21.62 o 
   5   6   4     1542.65     1613.24     41.16 o 
   6   6   4     1492.13     1503.35     39.46 o 
   7   6   4     1351.49     1450.07     37.49 o 
   8   6   4      459.21      492.99     13.98 o 
 -10   7   4     2476.28     2577.56     65.54 o 
  -9   7   4     4237.85     4643.32    116.48 o 
  -8   7   4        6.70       14.07      3.84 o 
  -7   7   4      616.32      647.50     24.57 o 
  -6   7   4     1167.29     1224.20     44.57 o 
  -5   7   4      359.84      391.04     15.26 o 
  -4   7   4      318.46      361.84     18.57 o 
  -3   7   4      126.46      122.82      5.02 o 
  -2   7   4      648.31      654.48     13.58 o 
  -1   7   4      309.78      320.33      8.44 o 
   0   7   4     2919.94     3064.24    140.55 o 
   1   7   4      667.56      713.35     18.91 o 
   2   7   4     7878.88     8138.00    279.22 o 
   3   7   4     1489.80     1572.42     39.90 o 
   4   7   4       23.07       41.96      8.14 o 
   5   7   4      245.87      249.86      7.48 o 
   6   7   4     2694.40     2886.25     72.92 o 
   7   7   4     2028.45     2256.76     57.54 o 
   8   7   4     5325.78     5917.05    148.27 o 
 -10   8   4     1116.70     1189.62     31.37 o 
  -9   8   4      554.08      575.33     25.23 o 
  -8   8   4      866.84      899.09     33.85 o 
  -7   8   4      250.32      267.41     11.38 o 
  -6   8   4       41.97       53.94      4.46 o 
  -5   8   4     6254.58     6761.85    238.30 o 
  -4   8   4    10297.78    11070.84    388.94 o 
  -3   8   4     7908.17     8596.85    302.19 o 
  -2   8   4     2213.52     2344.64     82.83 o 
  -1   8   4     3573.75     3774.73     76.71 o 
   0   8   4     1173.99     1280.44     57.39 o 
   1   8   4     6885.21     7403.50    237.06 o 
   2   8   4      697.65      746.27     19.42 o 
   3   8   4     1994.99     2055.00     51.93 o 
   4   8   4      335.96      331.96      9.46 o 
   5   8   4      752.03      742.26     19.77 o 
   6   8   4      181.98      178.70      6.04 o 
   7   8   4      952.23     1023.28     27.13 o 
  -9   9   4     4584.65     4993.32    155.17 o 
  -8   9   4      268.78      275.39     12.12 o 
  -7   9   4      478.23      499.54     19.75 o 
  -6   9   4     2392.56     2515.94     90.05 o 
  -5   9   4      107.36      111.50      5.73 o 
  -4   9   4      235.19      228.17      9.54 o 
  -2   9   4      519.24      552.19     20.60 o 
  -1   9   4      361.44      376.66     10.02 o 
   0   9   4     2266.26     2477.90    109.54 o 
   1   9   4     1207.72     1309.74     61.46 o 
   3   9   4      901.29      937.72     24.40 o 
   4   9   4      307.20      317.12     13.04 o 
   5   9   4      548.60      568.84     15.59 o 
   7   9   4      627.01      675.78     18.72 o 
  -8  10   4      793.39      842.15     32.10 o 
  -7  10   4      199.00      216.78      9.99 o 
  -6  10   4       43.56       45.87      4.48 o 
  -5  10   4     3969.62     4198.65    148.89 o 
  -4  10   4     3799.01     3902.70    138.29 o 
  -3  10   4     3845.23     3978.19    140.76 o 
  -2  10   4     1259.85     1278.63     46.11 o 
   0  10   4      604.11      620.30     23.04 o 
   1  10   4     3562.20     3781.32    117.18 o 
   2  10   4      495.40      489.07     18.82 o 
   3  10   4      911.08      951.56     35.02 o 
   4  10   4       60.02       60.74      4.43 o 
   5  10   4      892.94      936.57     24.81 o 
   6  10   4      348.55      359.25     10.69 o 
  -7  11   4     1179.81     1211.28     44.97 o 
  -6  11   4     1067.20     1140.57     42.26 o 
  -5  11   4       36.93       37.62      4.26 o 
  -4  11   4      518.94      514.99     19.95 o 
   1  11   4       90.71       87.84      4.81 o 
   2  11   4     1632.24     1713.40     61.81 o 
   3  11   4     1791.19     1893.83     48.24 o 
   4  11   4     1085.39     1156.75     30.43 o 
   5  11   4        6.85        6.40      2.55 o 
  -6  12   4      348.93      350.07     14.64 o 
  -5  12   4     2474.68     2587.52     92.73 o 
   2  12   4      450.98      445.32     17.63 o 
   3  12   4      571.69      580.53     22.62 o 
  -3 -13   5      428.14      401.44     16.33 o 
  -2 -13   5     1522.37     1475.43     53.84 o 
  -1 -13   5      465.92      455.47     18.12 o 
   0 -13   5      990.82      993.93     36.97 o 
   1 -13   5     1336.89     1317.01     48.25 o 
  -6 -12   5      376.55      349.81     14.52 o 
  -5 -12   5      878.74      869.17     32.54 o 
  -4 -12   5      185.89      171.14      7.94 o 
  -3 -12   5       24.26       27.23      4.08 o 
  -1 -12   5     1332.91     1318.94     48.07 o 
   0 -12   5     1290.18     1265.72     46.23 o 
   1 -12   5      676.22      654.10     24.88 o 
   2 -12   5      610.32      567.30     21.90 o 
   3 -12   5     1522.68     1483.68     54.02 o 
  -7 -11   5      107.04       96.30      5.44 o 
  -6 -11   5       57.43       56.05      4.59 o 
  -5 -11   5      593.77      559.80     21.58 o 
  -4 -11   5     2946.20     2895.81    103.24 o 
  -3 -11   5      779.79      751.38     28.10 o 
  -2 -11   5     5316.46     5241.57    185.19 o 
  -1 -11   5      166.19      158.74      7.31 o 
   0 -11   5      630.15      637.20     24.06 o 
   1 -11   5      629.05      621.94     20.43 o 
   2 -11   5      449.04      428.86     11.83 o 
   3 -11   5     1229.22     1260.09     32.49 o 
   4 -11   5       55.10       53.45      3.25 o 
  -8 -10   5      899.10      854.50     22.73 o 
  -7 -10   5      663.59      616.54     23.59 o 
  -6 -10   5      800.59      740.77     27.12 o 
  -5 -10   5       93.09      100.92      5.26 o 
  -4 -10   5      216.87      216.27      9.22 o 
  -3 -10   5      209.24      204.11      8.69 o 
  -2 -10   5      273.68      244.67     10.10 o 
  -1 -10   5      503.44      479.29     18.34 o 
   0 -10   5      735.66      747.36     21.58 o 
   1 -10   5     1415.36     1404.16     35.78 o 
   2 -10   5     1644.09     1632.96     41.53 o 
   3 -10   5     3217.19     3226.49     91.16 o 
   4 -10   5      396.32      372.69     10.53 o 
   5 -10   5     1071.54     1060.81     27.70 o 
  -9  -9   5      400.20      360.79     14.95 o 
  -8  -9   5     1020.18      971.52     25.48 o 
  -7  -9   5       87.42       79.35      3.37 o 
  -6  -9   5       31.45       27.12      2.76 o 
  -5  -9   5      860.58      783.69     31.22 o 
  -4  -9   5     6922.73     7036.10    247.74 o 
  -3  -9   5     4579.51     4439.40    156.76 o 
  -2  -9   5     9758.85     9700.57    240.95 o 
  -1  -9   5      347.38      337.88     12.88 o 
   0  -9   5      272.74      264.21      6.01 o 
   1  -9   5     2726.22     2815.17     70.62 o 
   2  -9   5      525.87      503.47     13.51 o 
   3  -9   5     1770.40     1788.30     45.36 o 
   4  -9   5      813.30      779.27     20.51 o 
   5  -9   5      651.67      630.63     16.95 o 
   6  -9   5      486.46      453.02     12.71 o 
 -10  -8   5      551.44      519.74     20.71 o 
  -9  -8   5     8494.48     8088.48    285.40 o 
  -8  -8   5     1733.71     1660.01     42.41 o 
  -7  -8   5     3712.86     3578.61     89.75 o 
  -6  -8   5      606.86      600.78     23.65 o 
  -5  -8   5      800.92      775.96     20.24 o 
  -4  -8   5      566.79      539.44     14.27 o 
  -3  -8   5      252.48      225.20      5.24 o 
  -2  -8   5     1123.78     1067.23     27.23 o 
  -1  -8   5      189.84      180.55      5.24 o 
   0  -8   5     1646.76     1620.76     33.37 o 
   1  -8   5      348.17      351.52      7.75 o 
   2  -8   5     1696.00     1690.93     42.79 o 
   3  -8   5     3836.79     3766.59     94.25 o 
   4  -8   5       26.89       31.32      4.00 o 
   5  -8   5      516.13      474.61     13.00 o 
   6  -8   5      994.66      942.75     24.75 o 
   7  -8   5      101.63       96.31      8.79 o 
 -10  -7   5      318.55      286.14     12.40 o 
  -9  -7   5      576.41      544.28     21.24 o 
  -8  -7   5     1318.40     1243.29     45.44 o 
  -7  -7   5      354.84      324.32      9.21 o 
  -6  -7   5       19.53       15.91      3.66 o 
  -5  -7   5     1001.14     1005.22     25.81 o 
  -4  -7   5     7631.20     7433.04    150.85 o 
  -3  -7   5     3413.70     3390.15     69.10 o 
  -2  -7   5     9913.73     9682.16    196.18 o 
  -1  -7   5      111.27      118.26      2.91 o 
   0  -7   5      738.80      729.19     15.32 o 
   1  -7   5     3490.67     3498.17     71.27 o 
   2  -7   5     1980.08     1996.06     40.94 o 
   3  -7   5     4306.55     4109.07    102.63 o 
   4  -7   5      383.37      371.35     15.00 o 
   5  -7   5     1405.80     1371.24     35.15 o 
   6  -7   5     1748.48     1702.75     43.48 o 
   7  -7   5      370.64      340.71     17.74 o 
  -9  -6   5     3972.10     3845.63    136.64 o 
  -8  -6   5      523.55      507.71     13.81 o 
  -7  -6   5     3204.20     3057.82     76.73 o 
  -6  -6   5      734.44      708.72     18.48 o 
  -5  -6   5     1799.02     1729.15     35.65 o 
  -4  -6   5     1061.34     1029.72     21.43 o 
  -3  -6   5      360.35      349.25      7.64 o 
  -2  -6   5      233.78      217.18      5.87 o 
  -1  -6   5      559.06      580.02     12.20 o 
   0  -6   5     3581.18     3609.93     63.56 o 
   1  -6   5      791.32      771.84     16.14 o 
   2  -6   5     1118.82     1072.31     22.25 o 
   3  -6   5     3865.95     3847.80     78.36 o 
   4  -6   5     1013.69      998.54     25.73 o 
   5  -6   5     3280.19     3149.07     79.09 o 
   6  -6   5     1089.04     1032.45     33.03 o 
   7  -6   5      460.08      433.00     12.17 o 
   8  -6   5     2984.88     2926.08     77.40 o 
 -11  -5   5      943.86      836.79     31.79 o 
 -10  -5   5      567.82      535.73     20.96 o 
  -9  -5   5      279.73      251.03     11.03 o 
  -8  -5   5      721.34      693.19     26.11 o 
  -7  -5   5     1006.00      939.66     24.24 o 
  -6  -5   5      923.43      931.34     23.93 o 
  -5  -5   5      800.10      829.48     17.41 o 
  -4  -5   5     1649.70     1665.40     42.37 o 
  -3  -5   5     3375.99     3241.82     66.00 o 
  -2  -5   5    12102.34    12200.81    302.49 o 
  -1  -5   5      519.25      535.81     11.27 o 
   0  -5   5     6392.63     6185.02    108.56 o 
   1  -5   5     1488.15     1448.92     25.73 o 
   2  -5   5     1982.27     2005.04     35.50 o 
   3  -5   5     2393.98     2310.46     47.29 o 
   4  -5   5       93.32       88.04      3.23 o 
   5  -5   5     1739.32     1651.72     41.97 o 
   6  -5   5     1983.23     1892.67     48.07 o 
   7  -5   5     2227.28     2191.31     55.66 o 
   8  -5   5       34.35       44.87      8.19 o 
 -11  -4   5     1490.46     1424.37     52.22 o 
 -10  -4   5      318.80      295.16     12.46 o 
  -9  -4   5     2993.88     3000.95    107.01 o 
  -8  -4   5      323.46      325.30     13.13 o 
  -7  -4   5     4335.76     4177.53    104.28 o 
  -6  -4   5     5548.97     5543.66    112.68 o 
  -5  -4   5     6154.91     6229.54    126.41 o 
  -4  -4   5      369.76      340.89      7.40 o 
  -3  -4   5      642.39      661.67     13.84 o 
  -2  -4   5     5924.68     5797.64    144.00 o 
  -1  -4   5     4112.83     4236.24     86.00 o 
   0  -4   5     5106.62     5050.69     88.71 o 
   1  -4   5     1292.07     1256.67     22.36 o 
   2  -4   5      326.76      320.78      6.42 o 
   3  -4   5     3337.84     3282.94     66.91 o 
   4  -4   5     1501.21     1416.97     29.29 o 
   5  -4   5     2958.51     2835.35     58.03 o 
   6  -4   5     1323.91     1318.40     33.85 o 
   7  -4   5      418.97      402.45     11.32 o 
   8  -4   5     2522.48     2627.60     94.12 o 
 -11  -3   5     1912.80     1787.73     64.87 o 
 -10  -3   5     2069.17     2031.05     73.27 o 
  -9  -3   5      113.79      115.79      5.87 o 
  -8  -3   5      615.20      605.39     22.89 o 
  -7  -3   5     3771.64     3735.18     93.28 o 
  -6  -3   5     4944.56     5042.93    102.51 o 
  -5  -3   5     1934.02     1905.47     39.02 o 
  -4  -3   5     8168.99     8110.99    201.25 o 
  -3  -3   5     3011.21     3091.13     62.88 o 
  -2  -3   5     6994.12     6510.70    242.27 o 
  -1  -3   5      839.70      886.00     18.28 o 
   0  -3   5     5506.09     5381.18     94.49 o 
   1  -3   5     2931.24     2939.21     51.79 o 
   2  -3   5      744.27      725.51     13.09 o 
   3  -3   5     2257.44     2181.59     44.62 o 
   4  -3   5      677.96      660.33     13.99 o 
   5  -3   5     3642.02     3647.98     74.44 o 
   6  -3   5     1153.32     1168.39     24.50 o 
   7  -3   5     1188.75     1224.27     45.76 o 
   8  -3   5      108.55      108.18      8.39 o 
   9  -3   5      181.89      177.86      5.96 o 
 -12  -2   5      626.84      572.40     22.56 o 
 -11  -2   5      285.43      271.60     11.68 o 
 -10  -2   5     1729.19     1708.35     61.90 o 
  -9  -2   5     4181.20     4155.35    147.26 o 
  -8  -2   5      506.24      501.92     13.39 o 
  -7  -2   5     6381.00     6363.36    224.13 o 
  -6  -2   5     2026.71     2095.34     42.88 o 
  -5  -2   5     5773.44     5797.03    144.00 o 
  -4  -2   5     3077.27     3140.28     63.88 o 
  -3  -2   5      483.41      509.91     10.69 o 
  -2  -2   5     7000.54     6957.10    140.93 o 
  -1  -2   5     5190.99     5244.46    106.31 o 
   0  -2   5    15238.18    14568.19    255.22 o 
   1  -2   5     1559.26     1502.34     26.64 o 
   2  -2   5     2504.21     2400.81     48.97 o 
   3  -2   5      137.87      122.40      5.44 o 
   4  -2   5     3849.00     3834.57    100.45 o 
   5  -2   5      216.95      219.28      9.20 o 
   6  -2   5     2428.41     2421.84     49.80 o 
   7  -2   5      288.05      295.08     10.08 o 
   8  -2   5      499.20      519.60     14.36 o 
   9  -2   5      142.67      149.00      6.28 o 
 -12  -1   5     1749.93     1660.67     60.59 o 
 -11  -1   5      609.06      580.87     22.64 o 
 -10  -1   5      807.22      812.64     30.50 o 
  -9  -1   5      187.24      178.64      5.52 o 
  -8  -1   5      353.11      376.89     15.27 o 
  -7  -1   5     4532.77     4737.64    167.18 o 
  -6  -1   5     2064.89     2061.26     36.45 o 
  -5  -1   5     1952.52     2036.48     35.96 o 
  -4  -1   5     6803.19     7024.93    142.34 o 
  -3  -1   5     1217.61     1229.69     25.19 o 
  -2  -1   5     5026.12     5015.76    101.66 o 
  -1  -1   5     5478.81     5685.46    115.20 o 
   0  -1   5     3546.59     3333.13     58.62 o 
   1  -1   5     3363.21     3477.35     70.68 o 
   2  -1   5     7744.52     7428.42    184.45 o 
   3  -1   5       93.43       97.97      3.11 o 
   4  -1   5     1386.17     1347.79     27.87 o 
   5  -1   5     7612.07     7283.57    147.88 o 
   6  -1   5     2219.10     2114.98     43.57 o 
   7  -1   5     4671.28     4708.69    117.70 o 
   8  -1   5      810.42      788.85     17.02 o 
   9  -1   5       42.61       41.92      3.24 o 
 -12   0   5      375.52      348.27     14.49 o 
 -11   0   5       13.80       19.24      3.99 o 
 -10   0   5     1793.37     1789.56     45.55 o 
  -9   0   5      910.98      895.70     23.31 o 
  -8   0   5       13.73       28.57      4.38 o 
  -7   0   5     4248.28     4454.85     90.60 o 
  -6   0   5        7.78       18.98      2.00 o 
  -5   0   5     6709.97     7079.10    143.45 o 
  -4   0   5     2040.73     2071.11     42.20 o 
  -3   0   5     5054.28     5238.04    106.14 o 
  -2   0   5     8342.65     8496.16    171.99 o 
  -1   0   5     1905.55     1882.38     38.36 o 
   0   0   5    16941.62    16003.05    323.71 o 
   1   0   5     2645.39     2679.23     54.54 o 
   2   0   5     1677.47     1573.01     40.99 o 
   3   0   5     1333.59     1272.52     46.78 o 
   4   0   5      992.26      946.24     19.75 o 
   5   0   5      195.30      174.65      4.27 o 
   6   0   5     1169.73     1074.83     22.54 o 
   7   0   5     2170.20     2062.43     61.02 o 
   8   0   5        3.16        7.91      3.16 o 
   9   0   5        5.64        9.76      2.77 o 
 -11   1   5      624.73      585.41     22.69 o 
 -10   1   5      778.17      780.36     29.13 o 
  -9   1   5      222.65      236.91      7.04 o 
  -8   1   5      367.97      381.00      8.43 o 
  -7   1   5     4583.43     4812.31     84.74 o 
  -6   1   5     2007.20     2046.68     51.32 o 
  -5   1   5     1924.73     2076.31     51.98 o 
  -4   1   5     6952.42     7097.42    146.67 o 
  -3   1   5     1016.58     1049.01     21.49 o 
  -2   1   5     5054.25     4972.30    100.74 o 
  -1   1   5     5580.45     5709.09    115.65 o 
   0   1   5     3620.35     3485.60     86.70 o 
   1   1   5     3701.32     3696.66     75.09 o 
   2   1   5     7546.75     7251.18    181.35 o 
   3   1   5       64.67       73.19      2.74 o 
   4   1   5     1400.34     1351.42     27.94 o 
   5   1   5     7769.41     7467.43    151.60 o 
   6   1   5     2217.87     2102.71     53.11 o 
   7   1   5     4643.37     4460.87    111.63 o 
   8   1   5      797.01      768.63     16.61 o 
   9   1   5       48.17       62.66      5.57 o 
 -12   2   5      686.38      694.37     18.85 o 
 -11   2   5      264.16      250.89     13.02 o 
 -10   2   5     1516.35     1519.16     55.05 o 
  -9   2   5     4401.28     4514.54    112.90 o 
  -8   2   5      373.52      387.55      8.61 o 
  -7   2   5     6324.13     6614.07    134.29 o 
  -6   2   5     2185.77     2390.97     59.81 o 
  -5   2   5     5544.44     5982.12    148.61 o 
  -4   2   5     3424.32     3509.27     87.32 o 
  -3   2   5      389.58      424.67      8.86 o 
  -2   2   5     7069.36     7029.10    142.29 o 
  -1   2   5     5319.74     5261.44    106.63 o 
   0   2   5    15248.44    14419.52    724.35 o 
   1   2   5     1670.69     1668.03     41.85 o 
   2   2   5     2503.88     2474.84     50.50 o 
   3   2   5      100.42       85.71      2.94 o 
   4   2   5     3898.75     3760.82     76.62 o 
   5   2   5      245.40      239.74      6.38 o 
   6   2   5     2254.13     2310.47     47.54 o 
   7   2   5      232.60      225.36     14.71 o 
   8   2   5      602.46      656.82     17.76 o 
   9   2   5       79.69       84.29      3.77 o 
 -11   3   5     2043.53     1980.90     50.56 o 
 -10   3   5     1975.61     1996.21     50.75 o 
  -9   3   5      151.10      148.60      5.93 o 
  -8   3   5      658.67      693.76     14.84 o 
  -7   3   5     3791.43     3946.48     98.59 o 
  -6   3   5     4917.75     5313.23    132.08 o 
  -5   3   5     1921.46     2097.83     52.47 o 
  -4   3   5     8128.33     8353.73    207.20 o 
  -3   3   5     2865.43     3076.97     79.30 o 
  -2   3   5     7206.37     6880.18    139.29 o 
  -1   3   5      658.75      711.15     15.42 o 
   0   3   5     5384.29     5310.78    131.93 o 
   1   3   5     3036.83     2864.28    117.84 o 
   2   3   5      545.41      513.62     13.42 o 
   3   3   5     2467.38     2466.72     83.57 o 
   4   3   5      770.67      774.19     16.34 o 
   5   3   5     3603.55     3720.05     75.92 o 
   6   3   5     1234.02     1271.76     32.76 o 
   7   3   5     1122.28     1191.08     30.97 o 
   8   3   5      108.93      110.33      5.34 o 
   9   3   5      183.39      176.79      6.07 o 
 -11   4   5     1521.60     1340.67     49.35 o 
 -10   4   5      239.26      238.49      6.76 o 
  -9   4   5     3187.12     3355.56     84.25 o 
  -8   4   5      310.41      355.78     12.12 o 
  -7   4   5     4171.67     4383.43    109.43 o 
  -6   4   5     6019.93     6528.73    229.54 o 
  -5   4   5     5942.56     6300.14    156.39 o 
  -4   4   5      474.70      476.08     16.51 o 
  -3   4   5      654.83      695.84     14.33 o 
  -2   4   5     5655.55     5874.85    219.15 o 
  -1   4   5     4080.50     4242.62     86.10 o 
   0   4   5     4960.57     4843.74    127.11 o 
   1   4   5     1269.77     1222.33     30.89 o 
   2   4   5      315.30      297.09      8.11 o 
   3   4   5     3523.88     3714.02     92.79 o 
   4   4   5     1364.44     1415.89     36.09 o 
   5   4   5     3158.63     3269.36     82.09 o 
   6   4   5     1319.35     1378.42     41.35 o 
   7   4   5      371.94      358.06     18.10 o 
   8   4   5     2532.71     2792.25     70.79 o 
 -11   5   5     1107.94     1056.97     39.54 o 
 -10   5   5      531.62      551.66     15.93 o 
  -9   5   5      247.37      250.09      7.52 o 
  -8   5   5      709.05      749.81     19.73 o 
  -7   5   5     1006.57     1079.81     27.73 o 
  -6   5   5      891.69      971.38     24.94 o 
  -5   5   5      810.73      865.21     31.17 o 
  -4   5   5     1621.51     1740.32     43.54 o 
  -3   5   5     3297.70     3359.66     83.60 o 
  -2   5   5    12039.10    12345.82    249.79 o 
  -1   5   5      458.14      472.36      9.97 o 
   0   5   5     6354.09     6050.41    334.10 o 
   1   5   5     1605.45     1530.71     38.56 o 
   2   5   5     1743.17     1809.58     73.22 o 
   3   5   5     2576.85     2667.31     66.96 o 
   4   5   5       67.18       78.66      9.09 o 
   5   5   5     1561.04     1633.30     41.68 o 
   6   5   5     2097.01     2208.03     56.06 o 
   7   5   5     2259.01     2311.40     58.80 o 
   8   5   5       38.27       43.40      3.35 o 
 -11   6   5     1666.76     1675.78     61.35 o 
 -10   6   5      337.86      344.52     10.12 o 
  -9   6   5     4152.84     4496.49    197.79 o 
  -8   6   5      429.06      448.14     17.71 o 
  -7   6   5     3328.56     3460.69     86.68 o 
  -6   6   5      915.30      989.89     25.45 o 
  -5   6   5     1617.83     1614.18     57.39 o 
  -4   6   5     1085.67     1176.99     42.05 o 
  -3   6   5      419.19      426.03     11.03 o 
  -2   6   5      212.78      198.06      6.53 o 
  -1   6   5      487.97      496.37     19.87 o 
   0   6   5     3513.14     3370.91     84.02 o 
   1   6   5      742.86      715.57     26.68 o 
   2   6   5     1059.93     1091.86     27.92 o 
   3   6   5     3991.58     4209.83    170.84 o 
   4   6   5      920.85      983.19     26.82 o 
   5   6   5     3174.94     3442.86    134.98 o 
   6   6   5     1143.36     1189.55     30.99 o 
   7   6   5      388.15      403.00     11.63 o 
   8   6   5     3088.77     3348.27     84.74 o 
 -10   7   5      382.03      400.15     11.68 o 
  -9   7   5      548.09      602.98     18.45 o 
  -8   7   5     1353.17     1421.42     51.94 o 
  -7   7   5      351.13      356.08     14.38 o 
  -6   7   5       12.85       26.87      3.89 o 
  -5   7   5     1010.22     1086.50     27.86 o 
  -4   7   5     7566.68     8213.62    288.34 o 
  -3   7   5     3319.15     3598.36    126.78 o 
  -2   7   5    10110.68    10891.86    273.24 o 
  -1   7   5       57.54       77.73      4.42 o 
   0   7   5      601.94      572.12     20.49 o 
   1   7   5     3795.31     3753.57     93.67 o 
   2   7   5     1817.12     1895.00    101.12 o 
   3   7   5     4462.75     4641.87    115.97 o 
   4   7   5      407.95      414.71     11.54 o 
   5   7   5     1324.43     1436.30     36.96 o 
   6   7   5     1834.31     1968.33     50.34 o 
   7   7   5      338.64      355.59     10.55 o 
 -10   8   5      551.18      520.86     30.60 o 
  -9   8   5     8462.47     9069.20    262.72 o 
  -8   8   5     1768.26     1841.76     66.78 o 
  -7   8   5     3691.40     3909.92    138.93 o 
  -6   8   5      591.96      654.41     24.80 o 
  -5   8   5      846.81      934.32     34.44 o 
  -4   8   5      569.20      585.57     22.03 o 
  -3   8   5      219.90      198.90      7.89 o 
  -2   8   5     1058.03     1107.88     39.72 o 
  -1   8   5      236.71      247.59      5.56 o 
   0   8   5     1637.08     1591.95     40.12 o 
   1   8   5      331.13      329.12     13.42 o 
   2   8   5     1713.14     1820.43     82.31 o 
   3   8   5     3789.55     3816.53    137.96 o 
   4   8   5       22.76       35.96      7.70 o 
   5   8   5      501.24      528.14     14.64 o 
   6   8   5     1044.43     1119.60     41.57 o 
   7   8   5       74.86       85.69      3.97 o 
  -9   9   5      431.90      457.83     15.13 o 
  -8   9   5     1055.72     1116.90     41.61 o 
  -7   9   5      101.86      113.32      6.15 o 
  -6   9   5       31.00       33.97      4.28 o 
  -5   9   5      878.93      934.87     34.61 o 
  -4   9   5     6710.42     7308.24    257.45 o 
  -3   9   5     4680.64     4945.96    174.57 o 
  -2   9   5     9653.79    10427.56    365.98 o 
  -1   9   5      297.24      327.83     12.61 o 
   0   9   5      378.37      361.85      9.78 o 
   1   9   5     2724.08     2772.18     69.52 o 
   2   9   5      609.05      616.86     23.24 o 
   3   9   5     1674.80     1788.02     59.33 o 
   4   9   5      895.28      918.81     24.18 o 
   5   9   5      668.19      719.34     19.46 o 
   6   9   5      442.36      470.58     13.47 o 
  -8  10   5     1005.09     1058.47     39.80 o 
  -7  10   5      628.98      644.62     25.06 o 
  -6  10   5      743.44      764.78     28.98 o 
  -4  10   5      190.43      201.98      8.87 o 
  -2  10   5      206.66      205.83      8.64 o 
   2  10   5     1643.31     1697.86     69.87 o 
   3  10   5     3150.16     3303.56     98.11 o 
   4  10   5      433.07      447.41     18.14 o 
   5  10   5     1119.87     1236.07     32.37 o 
  -7  11   5      112.16      111.30      6.41 o 
  -6  11   5       69.83       65.71      5.14 o 
  -5  11   5      595.82      628.39     24.18 o 
  -4  11   5     3059.01     3138.39    111.72 o 
   2  11   5      563.26      552.89     21.35 o 
   3  11   5     1081.74     1147.98     41.65 o 
   4  11   5       79.59       78.12      3.67 o 
  -6  12   5      302.50      289.17     12.58 o 
  -5  12   5      976.16      988.23     36.87 o 
   3  12   5     1474.36     1460.94     53.51 o 
  -2 -13   6     1047.09     1046.88     38.93 o 
  -1 -13   6      453.96      446.87     17.93 o 
  -5 -12   6     1151.92     1091.48     40.43 o 
  -4 -12   6     2786.82     2792.84     99.86 o 
  -3 -12   6      129.89      115.77      6.00 o 
  -2 -12   6     2639.24     2647.04     94.67 o 
   0 -12   6     1802.02     1799.78     65.05 o 
   1 -12   6      108.17      103.05      5.69 o 
   2 -12   6      394.60      371.94     15.22 o 
  -7 -11   6     1643.28     1555.64     56.63 o 
  -6 -11   6      548.63      520.70     20.34 o 
  -5 -11   6      655.47      642.54     24.53 o 
  -4 -11   6      348.39      342.42     13.99 o 
  -3 -11   6      421.73      412.36     16.31 o 
  -2 -11   6      385.54      342.66     13.88 o 
  -1 -11   6       76.35       74.14      4.74 o 
   0 -11   6      571.18      536.47     20.65 o 
   1 -11   6     2412.07     2436.91     61.52 o 
   2 -11   6      639.96      646.63     17.34 o 
   3 -11   6     2559.98     2630.60     66.53 o 
   4 -11   6     1263.97     1249.38     32.41 o 
  -8 -10   6      481.43      440.79     12.45 o 
  -7 -10   6     1011.26      938.33     26.69 o 
  -6 -10   6       55.00       46.93      4.37 o 
  -5 -10   6      450.94      463.81     18.09 o 
  -4 -10   6     3198.79     3102.31    110.30 o 
  -3 -10   6      442.26      408.97     15.99 o 
  -2 -10   6     7123.07     7141.10    177.78 o 
  -1 -10   6     1057.63     1021.72     37.46 o 
   0 -10   6     1892.97     1854.80     66.67 o 
   1 -10   6     1045.56     1051.00     27.17 o 
   2 -10   6      657.35      657.45     17.51 o 
   3 -10   6     1445.52     1463.88     37.56 o 
   4 -10   6     1370.77     1369.52     35.36 o 
   5 -10   6     1593.08     1549.30     39.90 o 
  -9  -9   6     4068.56     3797.64     95.53 o 
  -8  -9   6     3059.52     2845.21     71.85 o 
  -7  -9   6     4439.43     4372.90    109.50 o 
  -6  -9   6      182.33      165.42      5.26 o 
  -5  -9   6      178.93      174.16      5.41 o 
  -4  -9   6      810.01      785.87     29.06 o 
  -3  -9   6       88.06       99.75      3.47 o 
  -2  -9   6      739.31      732.55     19.10 o 
  -1  -9   6      207.28      200.44      5.90 o 
   0  -9   6      628.26      604.48     15.98 o 
   1  -9   6      341.25      325.75     12.15 o 
   2  -9   6      132.63      137.80      4.57 o 
   3  -9   6     2676.77     2693.40     67.89 o 
   4  -9   6      183.21      164.95      7.39 o 
   5  -9   6     3216.96     3139.96     79.16 o 
  -9  -8   6       75.07       69.97      6.18 o 
  -8  -8   6      772.52      708.49     18.90 o 
  -7  -8   6      470.62      434.64     12.02 o 
  -6  -8   6      336.76      341.25      9.60 o 
  -5  -8   6      119.49      105.92      3.68 o 
  -4  -8   6     4366.63     4259.27     86.83 o 
  -3  -8   6      695.24      668.59     14.23 o 
  -2  -8   6     9863.22     9840.21    244.40 o 
  -1  -8   6     1497.78     1556.99     39.40 o 
   0  -8   6     1070.52     1072.63     22.37 o 
   1  -8   6      694.81      698.72     14.85 o 
   2  -8   6      377.69      369.41     10.21 o 
   3  -8   6     1299.13     1298.61     33.30 o 
   4  -8   6     1308.14     1277.52     32.87 o 
   5  -8   6     1877.63     1852.01     47.22 o 
   6  -8   6       50.82       48.09      3.25 o 
 -10  -7   6      166.58      158.17      7.97 o 
  -9  -7   6     4051.73     3824.91     96.04 o 
  -8  -7   6     1706.81     1672.46     60.59 o 
  -7  -7   6     5647.51     5519.88    137.77 o 
  -6  -7   6      779.03      768.61     20.11 o 
  -5  -7   6      671.74      676.31     14.49 o 
  -4  -7   6     3486.20     3412.80     69.67 o 
  -3  -7   6     1032.90     1031.01     21.50 o 
  -2  -7   6     2420.37     2404.11     49.18 o 
  -1  -7   6      444.63      441.01     16.75 o 
   0  -7   6      271.01      297.33      7.63 o 
   1  -7   6     2230.60     2224.07     45.61 o 
   2  -7   6      775.55      773.76     16.34 o 
   3  -7   6     5156.09     5065.64    126.43 o 
   4  -7   6      713.13      700.49     19.45 o 
   5  -7   6     3499.05     3582.31     89.99 o 
   6  -7   6       16.70       21.40      3.92 o 
   7  -7   6       95.96       94.15      6.49 o 
 -10  -6   6      522.62      473.16     18.92 o 
  -9  -6   6       32.72       34.42      4.21 o 
  -8  -6   6      647.88      609.93     16.31 o 
  -7  -6   6      931.45      877.38     22.81 o 
  -6  -6   6       21.00       24.83      2.95 o 
  -5  -6   6     1730.21     1689.72     34.86 o 
  -4  -6   6     3524.36     3403.63     85.02 o 
  -3  -6   6       71.03       81.53      5.08 o 
  -2  -6   6    15557.66    15778.99    319.40 o 
  -1  -6   6     4928.14     5122.04    104.03 o 
   0  -6   6     3896.68     4059.15     82.55 o 
   1  -6   6     1029.15     1033.32     21.50 o 
   2  -6   6     1619.63     1589.18     32.77 o 
   3  -6   6     2159.71     2110.66     43.37 o 
   4  -6   6      587.00      588.19     15.72 o 
   5  -6   6     1820.49     1808.65     46.07 o 
   6  -6   6      740.84      708.63     18.95 o 
   7  -6   6     1606.42     1589.90     48.97 o 
 -11  -5   6      349.38      300.79     13.01 o 
 -10  -5   6      470.05      450.33     18.12 o 
  -9  -5   6     1402.41     1360.92     49.79 o 
  -8  -5   6      622.30      575.51     22.07 o 
  -7  -5   6     2297.75     2232.33     79.82 o 
  -6  -5   6      617.69      613.47     13.17 o 
  -5  -5   6     2581.36     2612.50     53.44 o 
  -4  -5   6     2723.41     2723.16     55.63 o 
  -3  -5   6     1872.20     1919.79     39.35 o 
  -2  -5   6      795.92      827.78     17.27 o 
  -1  -5   6      645.00      670.83     14.06 o 
   0  -5   6     1586.65     1588.13     28.23 o 
   1  -5   6     4907.90     5011.76     88.12 o 
   2  -5   6      728.28      702.82     14.85 o 
   3  -5   6     8252.04     7993.65    162.21 o 
   4  -5   6     1850.51     1825.16     37.65 o 
   5  -5   6     5660.76     5599.23    139.78 o 
   6  -5   6      274.73      264.52      7.89 o 
   7  -5   6       62.35       60.56      7.81 o 
   8  -5   6     1077.53     1154.14     42.84 o 
 -11  -4   6     2523.58     2259.22     81.48 o 
 -10  -4   6     4148.95     4092.48    145.53 o 
  -9  -4   6      321.29      306.71     12.80 o 
  -8  -4   6      218.51      205.59      6.13 o 
  -7  -4   6     2385.18     2350.06     48.27 o 
  -6  -4   6     3695.23     3689.16     75.21 o 
  -5  -4   6     1161.97     1129.91     23.45 o 
  -4  -4   6     8382.91     8441.25    171.11 o 
  -3  -4   6     1757.76     1801.67     36.92 o 
  -2  -4   6     7272.43     7002.69    202.78 o 
  -1  -4   6     2097.79     2206.69     45.06 o 
   0  -4   6     4613.60     4641.92     94.26 o 
   1  -4   6      166.50      151.86      4.42 o 
   2  -4   6      639.39      618.47     11.31 o 
   3  -4   6     4176.95     4122.77     83.91 o 
   4  -4   6      779.06      758.05     16.07 o 
   5  -4   6      187.01      189.15      6.12 o 
   6  -4   6      598.88      572.13     15.48 o 
   7  -4   6     2012.61     1952.92     49.79 o 
   8  -4   6     1985.32     1997.90     51.04 o 
 -11  -3   6     1897.11     1860.05     67.59 o 
 -10  -3   6      194.19      176.42      8.62 o 
  -9  -3   6     3696.52     3646.61    129.62 o 
  -8  -3   6     1603.24     1576.02     39.97 o 
  -7  -3   6      849.54      829.77     17.51 o 
  -6  -3   6     1645.19     1651.53     34.00 o 
  -5  -3   6     1918.92     1957.40     40.11 o 
  -4  -3   6     1643.16     1676.61     34.40 o 
  -3  -3   6      838.89      848.88     17.64 o 
  -2  -3   6     3946.41     4008.86     81.45 o 
  -1  -3   6     3310.45     3381.47     84.19 o 
   0  -3   6     6584.97     6588.61    133.57 o 
   1  -3   6     6937.55     7022.12    123.30 o 
   2  -3   6     1149.27     1189.24     21.28 o 
   3  -3   6     3517.81     3370.22     68.75 o 
   4  -3   6     1052.54     1040.21     21.75 o 
   5  -3   6     1548.23     1465.52     52.96 o 
   6  -3   6     1155.08     1156.04     24.31 o 
   7  -3   6      171.60      169.84      5.55 o 
   8  -3   6      518.65      506.50     19.21 o 
 -11  -2   6     2308.08     2248.12     81.13 o 
 -10  -2   6     4300.00     4233.30    150.33 o 
  -9  -2   6     1233.27     1215.18     44.44 o 
  -8  -2   6      217.13      206.96      6.13 o 
  -7  -2   6     1722.97     1735.03     35.73 o 
  -6  -2   6     6179.58     6165.75    125.16 o 
  -5  -2   6     1615.20     1663.39     41.78 o 
  -4  -2   6    14130.65    14617.99    295.83 o 
  -3  -2   6     1776.87     1831.99     45.84 o 
  -2  -2   6     3496.53     3560.40     72.37 o 
  -1  -2   6     2676.92     2758.73     56.17 o 
   0  -2   6     1363.91     1324.96     27.21 o 
   1  -2   6      233.28      229.78      5.80 o 
   2  -2   6     1968.13     2007.08     41.12 o 
   3  -2   6      878.03      835.15     30.32 o 
   4  -2   6      321.01      321.68     11.43 o 
   5  -2   6     2208.23     2219.27     45.68 o 
   6  -2   6     1028.14     1043.48     22.05 o 
   7  -2   6     2390.87     2459.62     50.74 o 
   8  -2   6     1853.53     1924.26     84.49 o 
 -12  -1   6      299.07      277.72     12.15 o 
 -10  -1   6     1501.12     1484.10     54.08 o 
  -9  -1   6     1416.31     1449.32     37.01 o 
  -8  -1   6     1633.66     1682.10     42.66 o 
  -7  -1   6      682.47      676.70     17.66 o 
  -6  -1   6      330.26      357.29      7.78 o 
  -5  -1   6     3752.53     3948.96     80.28 o 
  -4  -1   6     7521.68     7423.72    267.49 o 
  -3  -1   6     5894.60     6027.65    122.19 o 
  -2  -1   6       29.84       37.70      3.30 o 
  -1  -1   6     4986.96     5137.79    104.21 o 
   0  -1   6     9692.13     9701.05    196.40 o 
   1  -1   6    15627.33    15120.65    306.01 o 
   2  -1   6     1352.84     1378.88     28.44 o 
   3  -1   6     6016.70     5959.40    121.06 o 
   4  -1   6     1501.97     1507.57     33.56 o 
   5  -1   6      221.96      212.69      5.74 o 
   6  -1   6      964.93      955.69     24.87 o 
   7  -1   6      279.87      281.27     12.55 o 
   8  -1   6       31.31       34.36      4.46 o 
 -12   0   6     1155.99     1129.42     42.15 o 
 -11   0   6     1354.16     1297.16     47.70 o 
 -10   0   6     2251.18     2247.37     56.95 o 
  -9   0   6      904.80      913.50     23.78 o 
  -8   0   6     2448.70     2516.85     63.35 o 
  -7   0   6      268.38      242.50      6.87 o 
  -6   0   6     7515.96     7778.09    193.25 o 
  -5   0   6      390.50      456.50      9.68 o 
  -4   0   6     8266.32     8142.30    164.88 o 
  -3   0   6     1787.21     1779.43     36.34 o 
  -2   0   6     5450.63     5541.33    112.36 o 
  -1   0   6      743.22      674.12     14.03 o 
   0   0   6      804.59      795.26     20.24 o 
   1   0   6     1456.26     1459.88     30.00 o 
   2   0   6     9746.47     9713.01    197.23 o 
   3   0   6      604.07      606.41     17.17 o 
   4   0   6       94.94       95.53      2.64 o 
   5   0   6     5025.86     4895.29     99.70 o 
   6   0   6     3022.27     3075.31     63.06 o 
   7   0   6     2329.67     2296.56     47.46 o 
   8   0   6     1897.39     1942.50     40.41 o 
 -12   1   6      357.91      345.35     14.70 o 
 -11   1   6     1629.57     1647.64     42.29 o 
 -10   1   6     1341.78     1363.77     35.12 o 
  -9   1   6     1621.19     1654.08     42.15 o 
  -8   1   6     1441.97     1448.43     39.36 o 
  -7   1   6      889.71      907.52     23.30 o 
  -6   1   6      376.48      403.47     10.75 o 
  -5   1   6     3594.21     3938.92    138.69 o 
  -4   1   6     7609.23     7875.68    159.48 o 
  -3   1   6     5757.71     5978.52    121.15 o 
  -2   1   6       36.16       40.49      3.41 o 
  -1   1   6     5004.62     5151.90    106.68 o 
   0   1   6     9715.30     9714.82    196.69 o 
   1   1   6    15558.12    14960.26    370.86 o 
   2   1   6     1389.27     1393.90     52.89 o 
   3   1   6     5907.87     5703.85    123.07 o 
   4   1   6     1707.80     1646.99     34.00 o 
   5   1   6      272.00      260.01     11.63 o 
   6   1   6      873.11      869.13     36.27 o 
   7   1   6      311.79      307.19     10.18 o 
   8   1   6       52.64       55.37      3.65 o 
 -12   2   6     2223.76     2195.62     79.19 o 
 -11   2   6     2364.62     2327.53     59.15 o 
 -10   2   6     4314.86     4356.27    154.41 o 
  -9   2   6     1180.24     1176.49     30.40 o 
  -8   2   6      234.88      231.48      5.46 o 
  -7   2   6     1840.54     1899.03     47.80 o 
  -6   2   6     5859.30     6281.14    156.16 o 
  -5   2   6     1723.14     1797.08     45.08 o 
  -4   2   6    15000.75    15455.43    541.64 o 
  -3   2   6     1486.08     1560.23     31.88 o 
  -2   2   6     3501.46     3529.01     71.67 o 
  -1   2   6     2800.69     2797.77     56.95 o 
   0   2   6     1371.31     1301.46     74.15 o 
   1   2   6      172.55      152.21      5.40 o 
   2   2   6     1829.87     1851.37     37.96 o 
   3   2   6     1019.27      993.97     23.69 o 
   4   2   6      291.84      284.54      6.48 o 
   5   2   6     2124.57     2052.11     42.27 o 
   7   2   6     2391.61     1835.80     66.13 o 
   8   2   6     1805.50     1783.85     55.73 o 
 -11   3   6     1711.30     1737.83     44.62 o 
 -10   3   6      158.60      149.17      5.06 o 
  -9   3   6     4095.82     4225.58    105.82 o 
  -8   3   6     1381.89     1448.26     36.94 o 
  -7   3   6      865.43      882.24     22.74 o 
  -6   3   6     1707.10     1861.58     46.77 o 
  -5   3   6     1749.77     1873.70     46.98 o 
  -4   3   6     1678.31     1759.80     44.12 o 
  -3   3   6      788.64      811.14     16.74 o 
  -2   3   6     3936.26     4124.96    102.48 o 
  -1   3   6     3197.48     3262.63     66.35 o 
   0   3   6     6742.10     6749.52    167.57 o 
   1   3   6     6973.52     6782.43    248.99 o 
   2   3   6     1234.09     1277.83     32.44 o 
   3   3   6     3629.37     3543.58     72.26 o 
   4   3   6      917.84      908.44     23.03 o 
   5   3   6     1719.76     1666.88     42.43 o 
   6   3   6      948.67      974.22     38.99 o 
   7   3   6      256.89      245.91      7.48 o 
   8   3   6      652.45      652.16     17.79 o 
 -11   4   6     2591.46     2569.84     92.38 o 
 -10   4   6     4117.36     4218.65    105.83 o 
  -9   4   6      293.15      295.89      7.00 o 
  -8   4   6      189.29      188.80      5.80 o 
  -7   4   6     2579.43     2701.14     95.82 o 
  -6   4   6     3361.66     3656.02     91.17 o 
  -5   4   6     1284.90     1304.96     32.90 o 
  -4   4   6     8115.70     8451.95    209.73 o 
  -3   4   6     1536.61     1557.83     39.11 o 
  -2   4   6     7597.25     7900.79    160.04 o 
  -1   4   6     1801.74     1899.17     83.86 o 
   0   4   6     4780.92     4478.48    320.88 o 
   1   4   6      100.90       96.04     11.15 o 
   2   4   6      504.52      482.91     12.81 o 
   3   4   6     4182.14     4196.04    104.79 o 
   4   4   6      758.85      773.13     25.09 o 
   5   4   6      192.93      194.84     20.64 o 
   6   4   6      577.18      574.72     31.34 o 
   7   4   6     2092.67     2160.99    115.93 o 
   8   4   6     1942.73     1980.58     50.71 o 
 -11   5   6      263.22      255.25     11.52 o 
 -10   5   6      522.83      522.83     20.69 o 
  -9   5   6     1417.15     1501.29     35.36 o 
  -8   5   6      528.39      541.04     14.58 o 
  -7   5   6     2534.45     2682.76     67.46 o 
  -6   5   6      639.74      680.01     25.00 o 
  -5   5   6     2483.83     2662.79     94.21 o 
  -4   5   6     2813.95     3014.74     75.19 o 
  -3   5   6     1745.87     1826.83     45.77 o 
  -2   5   6      813.76      848.29     17.57 o 
  -1   5   6      592.48      629.64     15.05 o 
   0   5   6     1719.14     1774.63     44.59 o 
   1   5   6     4723.42     4781.24    119.06 o 
   2   5   6      840.55      819.71     21.19 o 
   3   5   6     8492.49     8449.34    210.11 o 
   4   5   6     1620.72     1620.03     41.26 o 
   5   5   6     5788.45     6125.51    202.92 o 
   6   5   6      192.88      215.86      6.88 o 
   7   5   6       94.20       95.13      4.00 o 
 -10   6   6      507.11      505.91     14.15 o 
  -9   6   6       24.54       36.00      4.37 o 
  -8   6   6      635.80      673.93     25.67 o 
  -7   6   6      851.70      886.54     23.07 o 
  -6   6   6        4.78       18.79      3.63 o 
  -5   6   6     1822.67     1868.07     66.42 o 
  -4   6   6     3281.94     3424.88    120.87 o 
  -3   6   6       80.70       96.99      9.11 o 
  -2   6   6    15581.19    16319.29    404.48 o 
  -1   6   6     4674.89     4820.33    110.84 o 
   1   6   6     1207.02     1238.09     31.47 o 
   2   6   6     1446.95     1470.51     37.35 o 
   3   6   6     2214.56     2242.20     56.58 o 
   4   6   6      581.66      636.03     17.06 o 
   5   6   6     1874.86     1984.02     50.57 o 
   6   6   6      713.49      722.44     20.67 o 
   7   6   6     1680.05     1855.09     47.73 o 
 -10   7   6      167.19      177.35      6.18 o 
  -9   7   6     3882.99     3960.85    141.02 o 
  -8   7   6     1648.20     1690.76     61.39 o 
  -7   7   6     5804.89     6158.76    217.55 o 
  -6   7   6      784.64      836.13     21.77 o 
  -5   7   6      547.31      590.74     21.76 o 
  -4   7   6     3589.63     3775.62    133.17 o 
  -3   7   6      993.88     1010.09     36.37 o 
  -2   7   6     2462.39     2572.57     87.09 o 
  -1   7   6      493.50      486.95     12.80 o 
   0   7   6      303.36      315.62      9.62 o 
   1   7   6     2140.48     2052.67     51.68 o 
   2   7   6      890.48      910.30     33.21 o 
   3   7   6     5137.64     5103.00    127.44 o 
   4   7   6      631.16      690.99     26.06 o 
   5   7   6     3580.82     3999.84    100.56 o 
   6   7   6       42.28       47.71      4.65 o 
   7   7   6      105.34      111.07      4.59 o 
  -9   8   6       87.17       93.37      5.73 o 
  -8   8   6      772.74      780.19     29.76 o 
  -7   8   6      492.83      515.47     20.23 o 
  -6   8   6      390.90      418.39     16.60 o 
  -5   8   6      153.03      154.47      7.18 o 
  -4   8   6     4227.94     4563.33    160.77 o 
  -3   8   6      757.60      795.94     28.93 o 
  -2   8   6     9800.52    10276.55    360.79 o 
  -1   8   6     1485.92     1639.97     58.41 o 
   0   8   6     1182.86     1181.38     54.72 o 
   1   8   6      641.63      628.83     16.54 o 
   2   8   6      340.55      351.88     13.80 o 
   3   8   6     1304.23     1364.89     49.69 o 
   4   8   6     1339.21     1418.95     49.01 o 
   5   8   6     1857.89     2087.34     75.47 o 
   6   8   6       43.16       46.03      3.64 o 
  -9   9   6     3853.58     3946.68    140.89 o 
  -8   9   6     3164.03     3234.17    115.69 o 
  -7   9   6     4252.14     4517.17    160.40 o 
  -6   9   6      210.31      216.59      9.62 o 
  -4   9   6      789.53      854.01     31.66 o 
  -2   9   6      728.12      799.71     29.20 o 
  -1   9   6      193.22      201.95      8.45 o 
   0   9   6      596.53      607.31     22.49 o 
   1   9   6      427.01      384.98     14.99 o 
   2   9   6      113.71      122.40      4.21 o 
   3   9   6     2733.26     2784.96     70.23 o 
   4   9   6      210.25      209.53      6.73 o 
   5   9   6     3342.47     3910.75    152.90 o 
  -8  10   6      488.81      515.99     20.90 o 
  -7  10   6     1052.16     1075.13     40.15 o 
  -6  10   6       54.44       68.69      4.92 o 
  -5  10   6      416.41      433.40     17.22 o 
  -4  10   6     3317.01     3572.11    126.87 o 
  -3  10   6      498.99      516.95     19.82 o 
   1  10   6      914.25      878.62     32.21 o 
   2  10   6      731.86      733.54     19.43 o 
   3  10   6     1357.29     1378.80     35.54 o 
   4  10   6     1400.74     1506.53     53.25 o 
   5  10   6     1567.08     1685.26     43.56 o 
  -7  11   6     1480.07     1506.70     55.40 o 
  -6  11   6      603.09      616.39     24.02 o 
  -5  11   6      659.24      658.75     25.30 o 
  -4  11   6      308.74      331.67     13.65 o 
   3  11   6     2465.07     2571.12     65.14 o 
  -5  12   6     1015.28     1029.42     38.43 o 
  -4 -12   7      889.89      863.83     32.57 o 
  -3 -12   7      642.26      605.77     23.46 o 
  -2 -12   7     1408.44     1329.09     48.70 o 
  -1 -12   7      459.37      439.85     17.65 o 
   0 -12   7      413.25      395.24     16.12 o 
  -6 -11   7      109.56      112.16      6.05 o 
  -5 -11   7     3322.37     3263.41    116.30 o 
  -4 -11   7     1748.56     1731.80     62.64 o 
  -3 -11   7      112.95      100.37      5.40 o 
  -2 -11   7     3474.81     3450.15    122.71 o 
  -1 -11   7     4264.59     4299.23    152.42 o 
   1 -11   7     1034.00     1027.92     26.78 o 
   2 -11   7      297.48      300.56      8.92 o 
  -8 -10   7     1101.66     1004.40     37.34 o 
  -7 -10   7     2821.11     2702.99     96.65 o 
  -5 -10   7     1974.13     1978.45     71.20 o 
  -4 -10   7      812.49      798.39     29.82 o 
  -3 -10   7      969.19      966.17     25.15 o 
  -2 -10   7      164.18      150.64      4.89 o 
  -1 -10   7      525.33      509.12     19.69 o 
   0 -10   7       75.45       75.09      4.75 o 
   1 -10   7      884.73      905.48     23.69 o 
   2 -10   7      942.82      954.41     25.00 o 
   3 -10   7     1215.20     1211.82     31.46 o 
   4 -10   7       34.35       26.25      4.29 o 
  -8  -9   7       26.91       25.29      3.01 o 
  -7  -9   7     2424.88     2373.39     60.14 o 
  -6  -9   7       17.97       18.48      3.88 o 
  -5  -9   7     1224.29     1194.04     43.49 o 
  -4  -9   7      934.42      942.71     24.50 o 
  -3  -9   7      144.18      137.75      4.49 o 
  -2  -9   7     2899.98     2846.64     71.50 o 
  -1  -9   7     1266.89     1248.49     31.95 o 
   0  -9   7     2341.99     2426.20     86.67 o 
   1  -9   7      806.33      797.44     20.93 o 
   2  -9   7       54.30       52.62      3.05 o 
   3  -9   7      185.89      168.34     10.09 o 
   4  -9   7     1082.87     1065.48     27.87 o 
   5  -9   7     2148.00     2174.56     78.44 o 
  -9  -8   7      979.58      896.01     23.72 o 
  -8  -8   7     2191.56     2113.64     53.73 o 
  -7  -8   7     3692.91     3647.96     91.58 o 
  -6  -8   7     3678.01     3594.89    127.57 o 
  -5  -8   7      277.21      257.11      6.11 o 
  -4  -8   7      358.09      335.93      7.65 o 
  -3  -8   7      297.88      289.37     11.07 o 
  -2  -8   7      358.54      346.03      9.54 o 
  -1  -8   7     1167.32     1157.24     29.62 o 
   0  -8   7        2.86        6.73      2.39 o 
   1  -8   7     1362.32     1351.88     34.55 o 
   2  -8   7     2986.16     3066.06     77.06 o 
   3  -8   7       59.36       52.65      4.49 o 
   4  -8   7       43.65       45.52      3.65 o 
   5  -8   7     2185.84     2127.54     54.20 o 
 -10  -7   7      275.97      237.76     10.84 o 
  -9  -7   7     1142.87     1092.99     28.53 o 
  -8  -7   7      615.09      609.54     16.42 o 
  -7  -7   7     1320.88     1283.04     32.99 o 
  -6  -7   7      229.55      216.98      5.36 o 
  -5  -7   7     2230.63     2191.54     45.11 o 
  -4  -7   7     1566.42     1536.08     31.83 o 
  -3  -7   7      845.32      854.89     18.00 o 
  -2  -7   7     2606.23     2671.96     67.02 o 
  -1  -7   7     4638.55     4881.05    121.69 o 
   0  -7   7     2968.46     2989.81     61.14 o 
   1  -7   7      566.33      547.13     11.83 o 
   2  -7   7      604.39      599.90     12.94 o 
   3  -7   7      471.21      446.79     17.55 o 
   4  -7   7      498.38      495.22     13.61 o 
   5  -7   7     1557.39     1586.43     40.75 o 
   6  -7   7     1489.45     1475.02     38.14 o 
 -10  -6   7      582.16      544.61     21.67 o 
  -9  -6   7      405.86      384.18     15.65 o 
  -8  -6   7      664.20      639.83     17.08 o 
  -7  -6   7     4482.64     4386.88    109.71 o 
  -6  -6   7     5607.64     5727.40    142.87 o 
  -5  -6   7     2230.92     2278.21     46.81 o 
  -4  -6   7     2785.01     2784.78     56.97 o 
  -3  -6   7     1961.76     2039.77     41.88 o 
  -2  -6   7     1251.44     1282.61     26.57 o 
  -1  -6   7      974.65     1000.44     20.84 o 
   0  -6   7      149.87      142.26      3.56 o 
   1  -6   7     3399.20     3317.87     67.74 o 
   2  -6   7     2278.93     2204.47     45.30 o 
   3  -6   7     4144.12     4103.34     83.72 o 
   4  -6   7      460.97      442.27     12.26 o 
   5  -6   7     2108.82     2122.33     53.94 o 
   6  -6   7      323.37      286.17      8.64 o 
 -11  -5   7      356.48      311.71     13.64 o 
  -9  -5   7     2178.57     2131.49     76.79 o 
  -8  -5   7      596.88      575.72     22.17 o 
  -7  -5   7     1273.42     1279.14     26.74 o 
  -6  -5   7     1444.87     1393.96     39.42 o 
  -5  -5   7     3814.25     3815.84     77.81 o 
  -4  -5   7     2813.40     2799.59     57.23 o 
  -3  -5   7      678.55      704.72     18.23 o 
  -2  -5   7     8056.61     8201.28    166.28 o 
  -1  -5   7     3340.16     3373.14     76.14 o 
   0  -5   7     5003.49     5075.32     89.32 o 
   1  -5   7     1873.94     1889.02     33.60 o 
   2  -5   7      307.69      304.36      6.90 o 
   3  -5   7     1061.36      987.10     26.62 o 
   4  -5   7      812.24      777.28     16.60 o 
   5  -5   7     1315.83     1290.78     33.31 o 
   6  -5   7     1396.75     1348.76     34.88 o 
   7  -5   7      673.52      647.71     17.72 o 
 -11  -4   7     1483.07     1401.25     51.70 o 
 -10  -4   7      833.63      804.76     30.57 o 
  -9  -4   7     1245.47     1206.97     44.43 o 
  -8  -4   7     1291.39     1241.18     31.80 o 
  -7  -4   7      862.04      869.29     18.40 o 
  -6  -4   7     1644.77     1644.11     33.95 o 
  -5  -4   7     3406.44     3398.81     69.34 o 
  -4  -4   7     1478.64     1529.28     31.53 o 
  -3  -4   7     1018.42     1046.29     21.73 o 
  -2  -4   7      525.22      514.87     11.92 o 
  -1  -4   7      729.43      723.25     15.17 o 
   0  -4   7     1223.18     1202.18     24.86 o 
   1  -4   7     5587.67     5441.50     95.71 o 
   2  -4   7     1110.00     1102.27     19.86 o 
   3  -4   7     7477.67     7315.59    148.59 o 
   4  -4   7        1.19        4.15      2.46 o 
   5  -4   7      886.98      868.27     18.52 o 
   6  -4   7      872.47      836.99     22.18 o 
   7  -4   7      462.92      452.31     12.81 o 
 -11  -3   7     1523.71     1461.75     53.72 o 
 -10  -3   7     2708.27     2617.17     93.93 o 
  -9  -3   7     3792.83     3799.32    135.05 o 
  -8  -3   7        8.32       15.61      2.60 o 
  -7  -3   7      377.80      368.52      8.20 o 
  -6  -3   7     4815.13     4845.15     98.57 o 
  -5  -3   7     2162.04     2150.04     44.06 o 
  -4  -3   7     6160.15     6441.64    130.72 o 
  -3  -3   7      129.32      126.56      3.94 o 
  -2  -3   7     2180.08     2281.32     46.62 o 
  -1  -3   7       49.88       51.88      2.21 o 
   0  -3   7      522.51      563.12     11.93 o 
   1  -3   7     1580.43     1565.41     27.90 o 
   2  -3   7      710.42      699.98     12.82 o 
   3  -3   7      537.66      534.47     13.63 o 
   4  -3   7     1931.39     1851.66     42.65 o 
   5  -3   7      610.51      596.85     13.00 o 
   6  -3   7      471.63      449.63     14.45 o 
   7  -3   7      329.12      307.14      9.15 o 
 -11  -2   7     2463.60     2347.30     84.62 o 
 -10  -2   7       99.46       90.61      5.28 o 
  -9  -2   7     2201.12     2248.16     80.71 o 
  -8  -2   7     1180.54     1203.87     30.97 o 
  -7  -2   7      442.04      417.84     11.35 o 
  -6  -2   7      501.10      491.55     10.58 o 
  -5  -2   7     1174.51     1215.67     25.15 o 
  -4  -2   7     1671.02     1695.04     34.79 o 
  -3  -2   7     2201.08     2268.18     46.34 o 
  -2  -2   7     3551.29     3671.96     74.69 o 
  -1  -2   7       85.51       88.99      3.23 o 
   0  -2   7      593.30      583.98     20.46 o 
   1  -2   7     8546.73     8532.81    149.80 o 
   2  -2   7      180.74      179.54      4.71 o 
   3  -2   7     9721.48     9545.68    193.60 o 
   4  -2   7     1462.20     1425.44     29.62 o 
   5  -2   7      476.65      477.07     10.60 o 
   6  -2   7     1161.73     1210.60     30.04 o 
   7  -2   7     1472.66     1521.37     38.98 o 
 -11  -1   7     1549.20     1462.75     53.63 o 
 -10  -1   7     2653.63     2544.05     91.27 o 
  -9  -1   7     3041.75     3104.66     78.05 o 
  -8  -1   7     2669.58     2692.54     83.73 o 
  -7  -1   7     3644.13     3660.34     91.55 o 
  -6  -1   7     2107.57     2130.08     53.59 o 
  -5  -1   7      255.06      273.36      8.39 o 
  -4  -1   7    10090.65    10160.64    251.98 o 
  -3  -1   7      272.80      290.38      6.36 o 
  -2  -1   7     1476.52     1524.58     31.28 o 
  -1  -1   7      223.80      226.56      5.08 o 
   0  -1   7      326.47      305.11      6.70 o 
   1  -1   7      240.73      233.21      4.59 o 
   2  -1   7      536.77      569.92     12.19 o 
   3  -1   7       30.97       42.69      5.58 o 
   4  -1   7      330.46      333.58      9.21 o 
   5  -1   7      484.81      482.81     10.71 o 
   6  -1   7     1157.02     1163.01     24.56 o 
   7  -1   7      577.04      584.64     14.71 o 
   8  -1   7     2755.30     2782.16     99.40 o 
 -11   0   7     1198.21     1162.60     43.15 o 
 -10   0   7      165.65      158.86      5.36 o 
  -9   0   7      660.23      657.28     17.53 o 
  -8   0   7        1.99        6.84      2.54 o 
  -7   0   7       60.05       56.65      2.92 o 
  -6   0   7      637.50      661.34     17.23 o 
  -5   0   7     1449.47     1563.30     39.47 o 
  -4   0   7     3443.67     3484.84     70.88 o 
  -3   0   7     9383.83     9434.22    234.00 o 
  -2   0   7    11625.79    11791.33    238.65 o 
   0   0   7      477.18      494.64     10.53 o 
   1   0   7    16066.76    15818.64    327.08 o 
   2   0   7      589.25      617.06     13.13 o 
   3   0   7     6278.83     6297.25    127.97 o 
   4   0   7      430.81      433.13      9.59 o 
   5   0   7      484.64      440.11     25.42 o 
   6   0   7      653.84      646.70     17.34 o 
   7   0   7      615.99      596.62     16.24 o 
   8   0   7      564.64      579.66     22.90 o 
 -11   1   7     1496.74     1413.06     36.54 o 
 -10   1   7     2708.07     2686.27     67.89 o 
  -9   1   7     3104.05     3215.00     80.83 o 
  -8   1   7     2751.38     2857.87     77.29 o 
  -7   1   7     3561.11     3647.50     91.18 o 
  -6   1   7     2022.85     2085.81     52.45 o 
  -5   1   7      313.60      315.48      8.55 o 
  -4   1   7    10139.54    10408.05    210.73 o 
  -3   1   7      279.86      299.85      6.51 o 
  -2   1   7     1318.16     1315.84     63.64 o 
  -1   1   7      314.68      316.28      6.89 o 
   0   1   7      245.57      238.51      5.37 o 
   1   1   7      198.56      196.84      5.66 o 
   2   1   7      518.96      520.31     11.18 o 
   3   1   7       44.16       47.52      2.31 o 
   4   1   7      349.51      345.95      9.67 o 
   5   1   7      453.48      423.46     27.34 o 
   6   1   7     1079.61     1035.21     21.96 o 
   7   1   7      608.34      594.37     30.75 o 
 -11   2   7     2301.79     2332.58     59.35 o 
  -9   2   7     2432.03     2493.60     89.09 o 
  -8   2   7     1034.66     1065.97     27.38 o 
  -7   2   7      401.51      404.82     10.92 o 
  -6   2   7      496.28      507.51     13.38 o 
  -5   2   7     1182.37     1194.92     30.28 o 
  -4   2   7     1757.33     1803.78     45.31 o 
  -3   2   7     2297.09     2414.58     49.21 o 
  -2   2   7     3267.73     3315.83     67.44 o 
  -1   2   7      125.18      123.39      3.00 o 
   0   2   7      661.93      618.66     13.06 o 
   1   2   7     8238.14     8186.59    203.34 o 
   2   2   7      241.75      260.30      7.31 o 
   3   2   7     9390.76     9156.75    185.73 o 
   4   2   7     1626.31     1613.49     33.42 o 
   5   2   7      373.45      381.26     10.67 o 
   6   2   7     1014.45      934.64     71.11 o 
   7   2   7     1627.09     1504.62     87.24 o 
 -11   3   7     1489.14     1455.34     37.68 o 
 -10   3   7     2793.00     2847.41     71.95 o 
  -9   3   7     3737.41     3866.93    137.27 o 
  -8   3   7       22.80       27.25      3.88 o 
  -7   3   7      529.41      559.77     14.73 o 
  -6   3   7     4596.91     4941.54    123.08 o 
  -5   3   7     2415.54     2453.89     61.43 o 
  -4   3   7     6285.42     6586.64    163.66 o 
  -3   3   7       89.10       96.51      3.05 o 
  -2   3   7     2098.58     2217.55     45.27 o 
  -1   3   7       45.76       47.72      2.15 o 
   0   3   7      591.38      657.26     13.86 o 
   1   3   7     1522.96     1437.02     58.16 o 
   2   3   7      781.71      774.35     20.06 o 
   3   3   7      527.93      506.00     16.22 o 
   4   3   7     2001.63     1972.31     49.94 o 
   5   3   7      555.51      577.18     31.47 o 
   6   3   7      555.84      535.00     14.69 o 
   7   3   7      371.26      370.85     10.79 o 
 -11   4   7     1343.19     1365.46     50.33 o 
 -10   4   7      893.87      929.35     24.55 o 
  -9   4   7     1240.74     1263.70     32.64 o 
  -8   4   7     1180.84     1205.36     31.06 o 
  -7   4   7      907.24      969.74     35.38 o 
  -6   4   7     1602.40     1750.46     44.10 o 
  -5   4   7     3438.97     3530.19     88.06 o 
  -4   4   7     1570.10     1652.61     41.58 o 
  -3   4   7     1132.09     1164.33     29.48 o 
  -2   4   7      417.37      433.22      9.24 o 
  -1   4   7      752.17      751.52     15.73 o 
   0   4   7     1150.69     1098.61     47.08 o 
   1   4   7     5570.58     5573.02    138.75 o 
   2   4   7     1300.40     1244.32     36.00 o 
   3   4   7     7402.23     7161.18    196.34 o 
   4   4   7        8.69       10.80      2.56 o 
   5   4   7      955.67      958.64     25.12 o 
   6   4   7      747.84      734.91     19.68 o 
   7   4   7      519.06      529.02     25.70 o 
 -11   5   7      332.03      298.75     13.05 o 
 -10   5   7     1786.79     1803.96     65.52 o 
  -9   5   7     2069.66     2101.36     53.36 o 
  -8   5   7      734.38      738.50     27.88 o 
  -6   5   7     1290.62     1278.71     46.02 o 
  -5   5   7     4020.91     4170.72    103.91 o 
  -4   5   7     2640.28     2741.88     68.54 o 
  -3   5   7      831.05      863.37     22.06 o 
  -2   5   7     8400.97     8717.40    216.44 o 
  -1   5   7     3138.44     3299.35     67.22 o 
   0   5   7     5284.37     5459.70    135.87 o 
   1   5   7     1815.60     1774.46     44.78 o 
   2   5   7      282.77      274.57     14.02 o 
   3   5   7     1029.91     1013.49     26.23 o 
   4   5   7      856.03      853.01     22.40 o 
   5   5   7     1236.65     1237.01     66.82 o 
   6   5   7     1447.36     1422.83     36.82 o 
   7   5   7      746.62      708.50     19.29 o 
 -10   6   7      573.24      570.43     22.61 o 
  -9   6   7      309.23      303.82     12.93 o 
  -8   6   7      634.92      650.31     17.43 o 
  -4   6   7     2752.11     2925.33    103.54 o 
  -3   6   7     2096.10     2179.80    107.86 o 
  -2   6   7     1182.73     1214.84     30.82 o 
  -1   6   7     1098.47     1133.42     28.87 o 
   0   6   7      236.95      222.04      6.35 o 
   2   6   7     2555.29     2494.86     65.50 o 
   3   6   7     3935.52     3847.57    139.67 o 
   4   6   7      408.80      405.79     16.00 o 
   5   6   7     2278.83     1780.71     64.37 o 
   6   6   7      277.21      247.62     25.88 o 
 -10   7   7      327.70      328.77      9.92 o 
  -9   7   7      991.79     1020.38     38.21 o 
  -8   7   7      770.79      824.68     31.25 o 
  -7   7   7     1218.01     1292.38     47.36 o 
  -6   7   7      314.88      289.14     11.43 o 
  -5   7   7     2391.69     2529.64     89.76 o 
  -3   7   7     1002.33     1000.01     36.23 o 
  -2   7   7     2628.27     2765.21     69.20 o 
  -1   7   7     4613.59     4819.71    129.85 o 
   0   7   7     3007.07     3240.36    114.64 o 
   1   7   7      550.51      536.04     17.21 o 
   2   7   7      567.05      564.76     21.33 o 
   3   7   7      459.25      444.85     12.26 o 
   4   7   7      488.30      458.27     36.47 o 
   5   7   7     1530.25     1568.38     71.57 o 
   6   7   7     1468.46     1486.76     38.57 o 
  -9   8   7      894.84      921.97     35.02 o 
  -8   8   7     2226.61     2352.03     84.75 o 
  -7   8   7     3781.98     4132.09    146.91 o 
  -6   8   7     3719.64     4017.23    142.63 o 
  -5   8   7      300.12      300.30     11.81 o 
  -4   8   7      334.06      329.30     12.80 o 
  -3   8   7      385.86      385.80     14.81 o 
  -2   8   7      325.75      340.18     13.28 o 
  -1   8   7     1098.60     1141.32     41.13 o 
   0   8   7        1.72        3.89      3.50 o 
   1   8   7     1171.96     1165.68     41.78 o 
   2   8   7     3023.52     3095.77    110.10 o 
   3   8   7       29.24       36.35      5.75 o 
   4   8   7       18.22       20.92      4.89 o 
   5   8   7     2281.04     2336.58     70.98 o 
  -8   9   7        8.82       16.93      3.89 o 
  -6   9   7        1.47        4.13      3.45 o 
  -5   9   7     1272.87     1388.47     50.64 o 
  -1   9   7     1325.24     1415.58     51.01 o 
   0   9   7     2352.66     2530.70     90.11 o 
   1   9   7      825.01      853.31     31.39 o 
   2   9   7       42.63       57.79      9.60 o 
   3   9   7      189.13      186.14      6.03 o 
   4   9   7     1107.04     1083.04     96.08 o 
   5   9   7     2178.11     2204.27     79.47 o 
  -7  10   7     2678.31     2873.42    103.15 o 
  -6  10   7     2382.66     2499.74     89.85 o 
  -5  10   7     2003.71     2158.10     77.71 o 
  -4  10   7      832.49      906.13     33.72 o 
  -1  10   7      448.14      465.08     17.84 o 
   0  10   7      117.88      113.31      5.64 o 
   1  10   7      941.59      914.20     33.61 o 
   2  10   7      841.73      877.96     32.59 o 
   3  10   7     1234.48     1279.44     37.21 o 
  -6  11   7      159.35      169.07      8.44 o 
  -5  11   7     3304.10     3496.65    124.69 o 
  -4  11   7     1921.02     2069.25     74.53 o 
  -5 -11   8     2821.90     2806.16    100.40 o 
  -4 -11   8     1954.69     1887.50     68.18 o 
  -3 -11   8      726.16      698.04     26.53 o 
  -2 -11   8      735.86      731.40     27.74 o 
  -1 -11   8     1238.35     1221.26     44.87 o 
   0 -11   8       76.08       67.95      5.15 o 
  -7 -10   8     1411.33     1402.06     51.24 o 
  -6 -10   8       25.04       25.89      4.19 o 
  -4 -10   8      319.24      296.87      8.70 o 
  -3 -10   8      450.30      422.31     11.76 o 
  -2 -10   8      323.69      305.70      8.83 o 
  -1 -10   8     1551.43     1475.70     53.62 o 
   0 -10   8     2110.19     2204.69     79.23 o 
   1 -10   8     3457.56     3530.03    125.69 o 
   2 -10   8     1027.54     1008.66     26.47 o 
  -8  -9   8      345.32      300.49     12.92 o 
  -7  -9   8      801.35      754.91     20.17 o 
  -6  -9   8     2274.16     2213.48     79.34 o 
  -5  -9   8     1764.44     1741.09     44.40 o 
  -4  -9   8     1141.17     1106.21     28.60 o 
  -3  -9   8      229.35      204.77      6.24 o 
  -2  -9   8      689.00      661.43     17.56 o 
  -1  -9   8     1191.94     1230.72     31.63 o 
   0  -9   8        3.04       19.07      3.87 o 
   1  -9   8     2912.83     3027.03     76.22 o 
   2  -9   8      402.09      389.59     11.02 o 
   3  -9   8      341.74      323.98      9.53 o 
   4  -9   8      289.99      280.39      8.54 o 
  -9  -8   8       53.86       53.76      5.98 o 
  -8  -8   8      966.44      954.54     25.13 o 
  -7  -8   8      866.88      859.47     22.65 o 
  -6  -8   8      353.46      348.90      8.14 o 
  -5  -8   8      832.51      811.33     17.38 o 
  -4  -8   8      173.32      168.42      5.28 o 
  -3  -8   8     1213.65     1209.21     31.03 o 
  -2  -8   8      279.18      281.56      8.05 o 
  -1  -8   8      953.51      933.40     24.20 o 
   0  -8   8     3187.50     3239.51     81.26 o 
   1  -8   8     2611.53     2583.36     65.15 o 
   2  -8   8     1091.13     1063.34     27.63 o 
   3  -8   8      406.87      393.49     15.67 o 
   4  -8   8      386.06      378.91     10.92 o 
  -9  -7   8      170.17      157.52      7.99 o 
  -8  -7   8      355.09      327.50      9.48 o 
  -7  -7   8      763.71      717.33     15.59 o 
  -6  -7   8     4840.82     4796.65    119.93 o 
  -5  -7   8     3649.93     3625.99     74.17 o 
  -4  -7   8     2006.67     1982.32     40.89 o 
  -3  -7   8      856.53      860.84     18.20 o 
  -2  -7   8      163.35      150.21      4.72 o 
  -1  -7   8     2491.95     2574.98     64.74 o 
   0  -7   8      362.02      347.06      9.60 o 
   1  -7   8     2377.23     2354.69     48.43 o 
   2  -7   8      851.89      832.00     21.85 o 
   3  -7   8      542.95      534.89     14.58 o 
   4  -7   8      232.18      214.87      9.51 o 
   5  -7   8      639.84      623.53     17.13 o 
 -10  -6   8      580.79      540.53     21.61 o 
  -9  -6   8     3196.77     3073.05    109.95 o 
  -8  -6   8     1569.97     1530.42     39.16 o 
  -7  -6   8     2061.22     2076.51     42.97 o 
  -6  -6   8     1113.77     1110.50     23.38 o 
  -5  -6   8     2196.31     2193.11     45.15 o 
  -4  -6   8     1078.28     1101.57     23.05 o 
  -3  -6   8     2400.43     2401.49     49.27 o 
  -2  -6   8     2379.52     2466.84     50.57 o 
  -1  -6   8     4711.15     4745.00    118.34 o 
   0  -6   8     5092.93     5162.15    128.68 o 
   1  -6   8     2784.04     2736.73     56.10 o 
   2  -6   8      818.82      803.06     17.10 o 
   3  -6   8       20.84       18.55      2.28 o 
   4  -6   8      534.00      519.51     14.30 o 
   5  -6   8      384.55      376.49     10.86 o 
 -10  -5   8     1638.54     1552.19     56.92 o 
  -9  -5   8      860.93      815.21     30.82 o 
  -8  -5   8      627.35      601.01     16.31 o 
  -7  -5   8     2594.86     2555.21     64.48 o 
  -6  -5   8     7398.32     7361.93    149.58 o 
  -5  -5   8     5593.78     5655.02    140.96 o 
  -4  -5   8     4712.69     4708.25     95.85 o 
  -3  -5   8     1111.60     1133.23     23.62 o 
  -2  -5   8     2048.88     2057.78     45.83 o 
  -1  -5   8     2042.06     2074.02     42.57 o 
   0  -5   8      577.19      558.57     11.96 o 
   1  -5   8     1404.21     1398.23     29.04 o 
   2  -5   8      360.37      362.60      8.17 o 
   3  -5   8     4359.40     4348.30     88.77 o 
   4  -5   8     1001.03      977.74     20.77 o 
   5  -5   8      456.16      452.26     12.68 o 
   6  -5   8      426.75      424.85     12.19 o 
 -10  -4   8      950.22      906.65     34.22 o 
  -9  -4   8     3586.38     3557.20    126.76 o 
  -8  -4   8      367.69      353.49     10.11 o 
  -7  -4   8     2000.89     1919.51     39.64 o 
  -6  -4   8     1097.65     1051.60     22.04 o 
  -5  -4   8     2914.86     2961.37     60.57 o 
  -4  -4   8     1631.15     1698.72     35.01 o 
  -3  -4   8     2465.80     2486.73     52.94 o 
  -2  -4   8     2123.94     2184.75     54.87 o 
  -1  -4   8     3345.20     3337.71     68.06 o 
   0  -4   8     2150.45     2268.19     46.49 o 
   1  -4   8     3379.41     3468.11     61.29 o 
   2  -4   8     1094.87     1128.33     20.40 o 
   3  -4   8      388.02      362.98      8.22 o 
   4  -4   8     1293.20     1297.83     27.21 o 
   5  -4   8     1774.45     1786.87     37.19 o 
   6  -4   8     1418.15     1420.15     36.74 o 
 -11  -3   8     1041.55      966.86     36.52 o 
 -10  -3   8     1600.99     1547.04     56.57 o 
  -9  -3   8      333.42      305.85     12.89 o 
  -8  -3   8     1080.48     1105.25     28.66 o 
  -7  -3   8      574.95      588.21     15.70 o 
  -6  -3   8      711.78      728.58     15.47 o 
  -5  -3   8     1033.21     1048.30     21.88 o 
  -4  -3   8     1150.15     1194.55     24.78 o 
  -3  -3   8     1417.19     1429.15     29.50 o 
  -2  -3   8     3236.53     3291.68     67.12 o 
  -1  -3   8     3647.71     3651.76     74.38 o 
   0  -3   8     5119.00     5237.41    130.43 o 
   1  -3   8      998.36      995.04     18.02 o 
   2  -3   8      649.38      649.38     12.02 o 
   3  -3   8     5154.47     5204.79     91.75 o 
   4  -3   8     2224.63     2207.33     45.56 o 
   5  -3   8      989.93      945.10     20.17 o 
   6  -3   8      438.87      418.32      9.61 o 
 -11  -2   8      177.88      167.46      8.38 o 
 -10  -2   8      131.70      126.70      6.83 o 
  -9  -2   8     5000.70     5116.44    181.20 o 
  -8  -2   8     1232.47     1193.76     30.74 o 
  -7  -2   8     7102.36     7122.66    177.34 o 
  -6  -2   8      303.96      303.81      8.54 o 
  -5  -2   8      417.70      428.13      9.31 o 
  -4  -2   8     5881.00     5931.32    120.43 o 
  -3  -2   8     2145.42     2263.28     46.32 o 
  -2  -2   8     2505.85     2562.59     52.37 o 
  -1  -2   8     1367.64     1364.39     28.18 o 
   0  -2   8       71.16       74.09      3.67 o 
   1  -2   8     1338.11     1422.29     29.41 o 
   2  -2   8     2250.23     2269.38     40.35 o 
   3  -2   8      459.89      459.38      8.75 o 
   4  -2   8     1014.68     1010.77     21.36 o 
   5  -2   8     1855.52     1878.55     38.99 o 
   6  -2   8      171.87      149.97      5.86 o 
   7  -2   8       56.50       63.53     13.60 o 
 -11  -1   8       43.11       41.39      4.69 o 
 -10  -1   8      925.11      893.60     33.66 o 
  -9  -1   8     1274.24     1310.47     48.01 o 
  -8  -1   8      547.29      525.89     14.19 o 
  -7  -1   8      267.72      286.00      8.19 o 
  -6  -1   8      217.79      228.97      6.63 o 
  -5  -1   8      607.94      603.56     12.80 o 
  -4  -1   8     1453.39     1489.37     30.66 o 
  -3  -1   8     1352.64     1415.85     29.18 o 
  -2  -1   8     8799.06     8843.50    179.22 o 
  -1  -1   8     1861.24     1900.58     38.98 o 
   0  -1   8     2469.24     2481.23     50.76 o 
   1  -1   8     6968.31     6900.63    140.09 o 
   2  -1   8     1985.57     1933.94     34.47 o 
   3  -1   8     6839.73     7023.66    186.66 o 
   4  -1   8     1768.51     1754.43     62.90 o 
   5  -1   8     1302.24     1346.42     28.26 o 
   6  -1   8      217.89      216.05      5.52 o 
   7  -1   8      591.56      614.15     16.85 o 
 -11   0   8      122.69      108.86      6.21 o 
 -10   0   8      341.97      335.74     10.08 o 
  -9   0   8     4332.76     4408.59    110.50 o 
  -8   0   8     3125.15     3112.29    110.67 o 
  -7   0   8    21993.71    21894.96    542.89 o 
  -6   0   8       76.38       75.43      3.07 o 
  -5   0   8      112.35       93.26      3.16 o 
  -4   0   8    13636.34    13642.00    338.40 o 
  -3   0   8     6061.26     6320.38    128.25 o 
  -2   0   8     2372.23     2415.96     49.36 o 
  -1   0   8      766.96      764.40     16.04 o 
   0   0   8        6.88        9.76      2.44 o 
   1   0   8       20.37       28.28      2.82 o 
   2   0   8       44.40       40.53      2.70 o 
   3   0   8       66.05       67.41      2.53 o 
   4   0   8       75.02       84.17      4.35 o 
   5   0   8      514.62      527.59     11.71 o 
   6   0   8     2000.89     2026.47     42.11 o 
   7   0   8        4.47        5.74      2.13 o 
 -11   1   8       36.30       39.42      3.24 o 
 -10   1   8      966.93      963.60     25.37 o 
  -9   1   8     1311.47     1301.86     36.42 o 
  -8   1   8      521.47      531.67     20.39 o 
  -7   1   8      263.72      283.58     11.57 o 
  -6   1   8      175.35      187.95      5.58 o 
  -5   1   8      664.66      646.97     16.98 o 
  -4   1   8     1583.69     1629.86     41.12 o 
  -3   1   8     1364.19     1407.56     28.97 o 
  -2   1   8     8558.96     8509.11    172.42 o 
  -1   1   8     2078.83     2125.64     43.53 o 
   0   1   8     2389.58     2415.92     55.51 o 
   1   1   8     6809.50     6726.72    136.55 o 
   2   1   8     2120.28     2136.57     53.85 o 
   3   1   8     6742.52     6771.08    168.64 o 
   4   1   8     1801.58     1808.80     45.99 o 
   5   1   8     1342.53     1347.15     28.26 o 
   6   1   8      200.82      208.56      6.54 o 
   7   1   8      598.19      605.65     23.79 o 
 -11   2   8      149.86      147.70      5.39 o 
 -10   2   8      162.66      157.84      5.41 o 
  -9   2   8     4962.38     5066.69    179.20 o 
  -8   2   8     1362.51     1360.41     34.74 o 
  -7   2   8     6813.51     7169.67    178.41 o 
  -6   2   8      409.35      420.12     11.34 o 
  -5   2   8      543.56      542.88     14.25 o 
  -4   2   8     5759.12     5849.03    145.53 o 
  -3   2   8     2239.80     2379.13     59.64 o 
  -2   2   8     2257.98     2311.97     47.25 o 
  -1   2   8     1342.72     1343.50     28.16 o 
   0   2   8       85.73       89.94      4.45 o 
   1   2   8     1377.49     1475.99     39.96 o 
   2   2   8     2145.48     2206.30     55.57 o 
   3   2   8      420.78      412.77     11.36 o 
   4   2   8     1151.26      811.96     30.14 o 
   5   2   8     1674.00     1636.63     74.36 o 
   6   2   8      167.94      151.81      7.48 o 
   7   2   8       91.69       87.09      5.65 o 
 -11   3   8      995.11      991.09     37.16 o 
 -10   3   8     1745.53     1844.54     47.21 o 
  -9   3   8      278.26      262.32      7.86 o 
  -7   3   8      529.13      570.54     15.11 o 
  -6   3   8      748.67      765.89     19.81 o 
  -5   3   8      928.63      926.44     23.74 o 
  -4   3   8     1292.87     1343.85     34.05 o 
  -3   3   8     1437.46     1450.03     36.65 o 
  -2   3   8     3074.93     3170.80     79.25 o 
  -1   3   8     3990.79     4033.57     82.08 o 
   0   3   8     4951.07     4893.72     99.52 o 
   1   3   8     1083.93     1023.34     26.23 o 
   2   3   8      730.14      713.63     18.67 o 
   3   3   8     4944.19     4865.44    126.88 o 
   4   3   8     2342.43     2315.96     92.71 o 
   5   3   8      917.12      893.43     33.38 o 
   6   3   8      412.88      296.19     12.51 o 
 -11   4   8     1254.57     1295.59     33.83 o 
 -10   4   8      971.34      995.18     26.26 o 
  -9   4   8     3492.23     3598.30     90.47 o 
  -8   4   8      470.74      467.07     18.13 o 
  -7   4   8     1799.45     1838.98     65.97 o 
  -6   4   8     1053.28     1008.15     25.80 o 
  -5   4   8     2959.56     3019.81     75.53 o 
  -4   4   8     1362.96     1435.10     36.30 o 
  -3   4   8     2666.41     2690.70     67.35 o 
  -2   4   8     2185.78     2300.75     57.75 o 
  -1   4   8     3290.98     3277.56     66.83 o 
   0   4   8     2228.64     2276.51     59.10 o 
   1   4   8     3464.89     3481.94    150.13 o 
   2   4   8     1012.66      991.52     36.19 o 
   3   4   8      327.11      301.24     23.68 o 
   4   4   8     1454.68     1098.00     40.29 o 
   5   4   8     1568.52     1527.57     66.79 o 
   6   4   8     1607.03     1594.66     41.08 o 
 -10   5   8     1589.67     1614.45     59.04 o 
  -9   5   8      797.15      813.00     21.61 o 
  -8   5   8      637.98      642.85     24.25 o 
  -7   5   8     2499.89     2674.06     95.21 o 
  -6   5   8     7490.31     7624.99    268.26 o 
  -5   5   8     5419.92     5628.54    140.09 o 
  -4   5   8     4896.07     5041.46    125.55 o 
  -3   5   8     1272.76     1276.05     32.39 o 
  -2   5   8     1851.15     1953.83     49.19 o 
  -1   5   8     2143.23     2218.32     55.77 o 
   0   5   8      454.20      451.42      9.85 o 
   1   5   8     1398.20     1371.12     34.88 o 
   2   5   8      418.58      407.47     15.83 o 
   4   5   8     1115.28     1101.63     28.63 o 
   5   5   8      397.55      397.26     21.10 o 
   6   5   8      417.22      424.49     35.16 o 
 -10   6   8      583.50      593.00     23.47 o 
  -9   6   8     2986.08     3129.19    111.98 o 
  -8   6   8     1798.86     1914.58     48.80 o 
  -7   6   8     1884.49     2030.64     72.69 o 
  -6   6   8     1144.26     1157.96     41.97 o 
  -4   6   8      900.73      950.88     31.88 o 
  -3   6   8     2520.19     2495.44     62.57 o 
  -2   6   8     2265.22     2364.87     84.14 o 
  -1   6   8     4773.34     4864.42    136.69 o 
   0   6   8     5135.35     5442.18    135.67 o 
   1   6   8     2687.59     2688.85     67.57 o 
   2   6   8      792.17      787.64     20.67 o 
   3   6   8        7.05       10.64      2.56 o 
   4   6   8      457.27      428.48     12.10 o 
   5   6   8      353.83      369.70     10.78 o 
  -9   7   8      155.29      147.41      7.69 o 
  -8   7   8      373.84      388.49     16.15 o 
  -7   7   8      785.54      820.65     30.39 o 
  -3   7   8     1035.13     1008.47     36.70 o 
  -2   7   8      124.67      116.38      3.80 o 
  -1   7   8     2386.03     2540.49     90.42 o 
   0   7   8      446.99      453.20     12.29 o 
   1   7   8     2283.84     2307.03     82.26 o 
   2   7   8      899.45      797.91     29.72 o 
   3   7   8      408.41      418.55     11.76 o 
   4   7   8      285.02      288.92      8.75 o 
   5   7   8      651.15      671.92     18.86 o 
  -9   8   8       20.16       27.69      4.63 o 
  -8   8   8     1011.64     1082.97     40.50 o 
  -7   8   8      810.47      873.92     33.01 o 
  -5   8   8      874.25      903.77     33.11 o 
  -4   8   8      125.65      131.48      6.05 o 
  -3   8   8     1192.96     1216.56     44.04 o 
  -2   8   8      318.94      345.21     13.64 o 
  -1   8   8      957.69      981.55     35.96 o 
   0   8   8     3156.96     3302.37    117.06 o 
   2   8   8     1086.50     1042.81     38.37 o 
   3   8   8      394.42      393.26     11.22 o 
   4   8   8      306.62      318.58      9.50 o 
  -8   9   8      364.64      373.49     15.87 o 
  -7   9   8      826.88      867.46     32.93 o 
  -6   9   8     2254.18     2458.36     88.43 o 
  -3   9   8      164.15      145.26      6.66 o 
  -2   9   8      783.74      822.01     30.40 o 
  -1   9   8     1198.57     1309.10     47.48 o 
   0   9   8        6.55        9.70      2.47 o 
   3   9   8      441.30      432.84     12.26 o 
   4   9   8      241.91      239.90     10.77 o 
  -7  10   8     1473.35     1580.10     58.06 o 
  -6  10   8       45.69       48.23      4.91 o 
  -5  10   8      787.17      871.35     32.87 o 
  -2  10   8      378.25      379.50     14.97 o 
  -1  10   8     1554.53     1624.25     58.61 o 
   0  10   8     2061.11     2260.46     80.93 o 
   1  10   8     3426.48     3364.29    119.68 o 
  -4  11   8     1974.56     2130.04     76.83 o 
   0  11   8      117.37      120.33      6.13 o 
   1  11   8     1200.22     1228.91     45.05 o 
  -3 -11   9      338.76      323.03     13.51 o 
  -2 -11   9      319.66      302.28     12.86 o 
  -6 -10   9     1296.14     1244.96     45.77 o 
  -5 -10   9     2523.24     2400.44     60.90 o 
  -4 -10   9     4841.09     4870.48    133.52 o 
  -3 -10   9      496.84      466.15     12.93 o 
  -2 -10   9     1286.06     1260.37     46.19 o 
  -1 -10   9     1368.35     1327.23     48.55 o 
   0 -10   9      132.52      135.59      6.98 o 
  -6  -9   9      313.35      299.85      8.93 o 
  -5  -9   9      249.01      246.44     10.97 o 
  -4  -9   9       20.31       19.81      2.76 o 
  -3  -9   9      110.84      119.22      4.22 o 
  -2  -9   9     1274.31     1260.02     32.47 o 
  -1  -9   9      259.75      252.64      7.55 o 
   0  -9   9      932.54      927.04     34.56 o 
   1  -9   9     4691.61     4768.71    169.06 o 
   2  -9   9     3005.09     2987.80     75.46 o 
  -8  -8   9      372.60      327.86      9.68 o 
  -7  -8   9      189.29      188.93      5.00 o 
  -6  -8   9      402.97      388.65     17.24 o 
  -5  -8   9     1736.68     1669.07     42.58 o 
  -4  -8   9     4233.63     4242.51    106.22 o 
  -3  -8   9      357.95      328.36      9.33 o 
  -2  -8   9     1612.50     1600.68     40.81 o 
  -1  -8   9      959.20      989.92     25.73 o 
   0  -8   9      124.30      123.95      4.27 o 
   1  -8   9     1591.15     1602.29     58.13 o 
   2  -8   9      181.72      179.48      6.11 o 
   3  -8   9       28.08       29.49      4.56 o 
  -9  -7   9     1409.80     1369.43     50.55 o 
  -8  -7   9     1601.37     1621.36     59.16 o 
  -7  -7   9     1421.45     1420.71     29.86 o 
  -6  -7   9      214.60      209.13      5.27 o 
  -5  -7   9      131.87      124.95      4.35 o 
  -4  -7   9      448.48      434.49     11.92 o 
  -3  -7   9      344.19      338.18      9.51 o 
  -2  -7   9     1790.71     1864.17     47.26 o 
  -1  -7   9      541.97      543.39     14.56 o 
   0  -7   9      805.32      763.97     20.05 o 
   1  -7   9     4465.24     4403.74    110.14 o 
   2  -7   9     2351.30     2321.45     58.81 o 
   3  -7   9     2617.35     2521.43     63.85 o 
   4  -7   9      382.52      366.61     10.70 o 
  -9  -6   9     2587.50     2558.13     92.07 o 
  -8  -6   9      797.69      765.95     20.56 o 
  -7  -6   9      339.88      322.61      8.27 o 
  -6  -6   9     3416.46     3383.55     69.33 o 
  -5  -6   9     2192.32     2198.29     45.33 o 
  -4  -6   9     3605.59     3724.43     76.12 o 
  -3  -6   9      239.56      229.44      5.49 o 
  -2  -6   9     2095.29     2166.70     44.58 o 
  -1  -6   9      999.07     1022.04     26.35 o 
   0  -6   9        5.64       13.41      3.33 o 
   1  -6   9     1516.30     1520.31     38.73 o 
   2  -6   9       85.07       77.00      3.55 o 
   3  -6   9      462.24      479.33     13.33 o 
   4  -6   9     1519.41     1522.71     39.25 o 
 -10  -5   9      592.23      518.24     20.82 o 
  -9  -5   9     3401.95     3317.93    118.58 o 
  -8  -5   9      792.81      773.56     20.67 o 
  -7  -5   9     2767.35     2761.55    100.91 o 
  -6  -5   9      497.07      485.05     18.29 o 
  -5  -5   9      599.88      587.45     15.70 o 
  -4  -5   9      879.90      900.74     23.36 o 
  -3  -5   9      716.92      742.82     15.80 o 
  -2  -5   9     2719.15     2804.94     57.43 o 
  -1  -5   9     5216.04     5282.52    107.49 o 
   0  -5   9     1041.30     1011.35     26.05 o 
   1  -5   9     1689.99     1663.22     42.22 o 
   2  -5   9      811.41      795.65     17.05 o 
   3  -5   9     1222.05     1203.71     25.37 o 
   4  -5   9       18.72       22.12      2.89 o 
   5  -5   9      371.62      363.24     10.66 o 
 -10  -4   9     1103.89     1035.24     38.85 o 
  -9  -4   9     2490.65     2464.08     88.61 o 
  -8  -4   9      696.73      657.04     17.72 o 
  -7  -4   9      512.67      496.99     13.59 o 
  -6  -4   9     2352.43     2425.38     49.86 o 
  -5  -4   9     2937.28     2995.40     61.32 o 
  -4  -4   9     1921.47     2015.19     50.91 o 
  -3  -4   9       61.93       63.96      2.39 o 
  -2  -4   9     3896.36     3902.80     79.58 o 
  -1  -4   9     1835.55     1806.72     37.24 o 
   0  -4   9     3892.35     3946.45     80.47 o 
   1  -4   9     1160.18     1159.81     24.24 o 
   2  -4   9       25.12       27.19      2.24 o 
   3  -4   9     1648.65     1662.74     34.62 o 
   4  -4   9     3296.48     3351.71     68.81 o 
   5  -4   9      919.46      917.54     30.35 o 
 -10  -3   9      152.06      154.00      7.86 o 
  -9  -3   9     1426.78     1424.75     36.81 o 
  -8  -3   9       62.35       57.49      3.18 o 
  -7  -3   9     3887.27     3898.59     97.69 o 
  -6  -3   9     1371.18     1359.53     34.78 o 
  -5  -3   9     1775.75     1835.89     37.86 o 
  -4  -3   9      286.07      297.24      6.75 o 
  -3  -3   9      554.30      565.87     12.14 o 
  -2  -3   9     1949.53     1951.93     40.14 o 
  -1  -3   9     4147.89     4279.34     87.17 o 
   0  -3   9      808.09      794.57     16.80 o 
   1  -3   9      794.50      795.57     16.88 o 
   2  -3   9     1315.42     1328.54     23.99 o 
   3  -3   9     2066.04     2078.37     37.17 o 
   4  -3   9       36.24       41.32      2.48 o 
   5  -3   9     1540.96     1555.23     32.60 o 
   6  -3   9      462.89      449.06     17.93 o 
 -11  -2   9      820.55      765.43     29.61 o 
 -10  -2   9      500.76      474.38     19.05 o 
  -9  -2   9      287.16      292.56      8.73 o 
  -8  -2   9      768.30      742.34     19.68 o 
  -7  -2   9       79.64       78.38      3.31 o 
  -6  -2   9        2.71        3.02      3.35 o 
  -5  -2   9      501.32      506.15     14.74 o 
  -4  -2   9     1239.54     1234.80     33.84 o 
  -3  -2   9      344.90      389.50     22.55 o 
  -2  -2   9     4959.67     5049.29    102.69 o 
  -1  -2   9      855.15      875.14     18.40 o 
   0  -2   9     4684.42     4746.42     96.64 o 
   1  -2   9      221.45      209.80      5.02 o 
   2  -2   9      210.37      208.73      4.39 o 
   3  -2   9     1001.46      983.09     18.00 o 
   4  -2   9     2813.74     2807.97     50.01 o 
   5  -2   9     1710.54     1724.21     36.00 o 
   6  -2   9     2065.57     2081.65     52.97 o 
 -11  -1   9       45.75       51.31      5.18 o 
 -10  -1   9      418.52      404.67     16.66 o 
  -9  -1   9     3438.72     3350.94    119.39 o 
  -8  -1   9      261.11      269.61     11.34 o 
  -7  -1   9     9223.53     9440.76    234.78 o 
  -6  -1   9     1230.53     1298.54     33.23 o 
  -5  -1   9      949.11      942.66     24.30 o 
  -4  -1   9     2129.93     2126.42     43.61 o 
  -3  -1   9     6801.94     6934.57    140.77 o 
  -2  -1   9     2596.67     2686.67     54.93 o 
  -1  -1   9     2671.63     2769.07     56.63 o 
   0  -1   9     1274.24     1318.71     27.37 o 
   1  -1   9     2163.27     2151.36     44.25 o 
   2  -1   9     1096.06     1083.70     22.75 o 
   3  -1   9      670.80      662.48     14.33 o 
   4  -1   9      442.35      434.35      9.83 o 
   5  -1   9     1980.75     1979.11     41.13 o 
   6  -1   9      131.04      125.14      4.60 o 
 -11   0   9     1490.51     1488.70     54.78 o 
 -10   0   9      734.36      726.03     19.53 o 
  -9   0   9      473.45      444.98     12.37 o 
  -8   0   9     2298.82     2259.50     57.13 o 
  -7   0   9      552.01      509.34     13.75 o 
  -6   0   9      141.05      135.99      4.39 o 
  -5   0   9       40.30       41.68      2.80 o 
  -4   0   9     1529.10     1559.41     39.50 o 
  -3   0   9       28.75       30.77      2.11 o 
  -2   0   9     4248.60     4407.39     89.69 o 
  -1   0   9      130.10      146.46      3.64 o 
   0   0   9     1434.28     1416.73     29.35 o 
   1   0   9     1132.93     1127.94     23.57 o 
   2   0   9     1053.20     1020.42     21.48 o 
   3   0   9     1318.00     1365.50     35.02 o 
   4   0   9     2360.84     2332.16    126.75 o 
   5   0   9     1264.45     1275.49     26.95 o 
   6   0   9     2324.75     2443.58     50.64 o 
 -11   1   9       16.86       23.47      3.06 o 
 -10   1   9      564.96      551.51     21.45 o 
  -9   1   9     3324.27     3246.57     81.64 o 
  -8   1   9      280.72      285.23      8.24 o 
  -7   1   9     9142.46     9498.04    334.15 o 
  -6   1   9     1289.10     1386.72     35.36 o 
  -5   1   9      823.02      811.67     21.03 o 
  -4   1   9     2125.86     2135.70     53.75 o 
  -3   1   9     6846.25     6893.68    171.48 o 
  -2   1   9     2551.40     2652.15     54.21 o 
  -1   1   9     2684.71     2746.50     56.17 o 
   0   1   9     1291.61     1322.33     27.45 o 
   1   1   9     2168.76     2179.76     53.87 o 
   2   1   9      878.91      838.55     17.82 o 
   3   1   9      829.22      832.30     37.54 o 
   4   1   9      421.82      426.02      9.65 o 
   5   1   9     1910.59     1811.83     98.86 o 
   6   1   9      139.78      145.54     14.94 o 
 -11   2   9      823.08      809.46     21.85 o 
 -10   2   9      514.81      502.17     20.22 o 
  -9   2   9      310.22      303.79     12.65 o 
  -8   2   9      733.84      755.49     28.33 o 
  -7   2   9      101.84      102.86     11.43 o 
  -6   2   9        4.88       12.53      3.51 o 
  -5   2   9      578.87      558.33     14.76 o 
  -4   2   9     1345.93     1354.26     34.42 o 
  -3   2   9      231.93      260.19      7.33 o 
  -2   2   9     4922.80     5037.39    125.55 o 
  -1   2   9      986.58      974.33     20.38 o 
   0   2   9     4612.89     4591.53     93.48 o 
   1   2   9      243.09      245.68      5.77 o 
   2   2   9      258.04      253.30      7.38 o 
   3   2   9      946.81      949.85     34.97 o 
   4   2   9     2867.90     2925.32     73.78 o 
   5   2   9     1739.13     1769.91     64.03 o 
   6   2   9     2127.45     2134.95     54.50 o 
 -11   3   9      282.60      266.83      8.42 o 
 -10   3   9      142.05      137.73      5.09 o 
  -9   3   9     1337.10     1343.53     49.08 o 
  -8   3   9       89.69       93.56      5.02 o 
  -7   3   9     3798.95     4017.56    100.48 o 
  -6   3   9     1455.14     1433.88     36.45 o 
  -5   3   9     1670.39     1695.11     60.79 o 
  -4   3   9      260.25      263.44      7.44 o 
  -3   3   9      551.77      567.74     14.98 o 
  -2   3   9     2020.45     2046.85     51.56 o 
  -1   3   9     4213.82     4383.53     89.27 o 
   0   3   9      804.26      793.17     16.80 o 
   1   3   9      966.85      905.54     23.42 o 
   2   3   9     1106.73     1087.13     28.04 o 
   3   3   9     2150.78     2189.84     78.42 o 
   4   3   9       40.49       59.48     13.96 o 
   5   3   9     1411.08     1445.03     52.89 o 
 -10   4   9     1073.92     1060.43     27.91 o 
  -9   4   9     2450.05     2476.92     88.74 o 
  -8   4   9      630.79      633.08     24.07 o 
  -6   4   9     2484.29     2523.41     63.40 o 
  -5   4   9     2662.11     2702.92     67.82 o 
  -4   4   9     2116.16     2179.47     77.74 o 
  -3   4   9       37.79       41.08      6.90 o 
  -2   4   9     3777.86     3852.35     96.27 o 
  -1   4   9     2005.75     1982.23     50.03 o 
   0   4   9     3718.68     3737.98     76.30 o 
   1   4   9     1348.32     1290.79     35.24 o 
   2   4   9       13.27       20.70      2.66 o 
   3   4   9     1691.05     1703.54     61.45 o 
   4   4   9     3418.74     3385.84    240.00 o 
   5   4   9      913.20      856.27     32.33 o 
 -10   5   9      495.14      458.02     13.07 o 
  -9   5   9     3406.89     3497.20    124.43 o 
  -8   5   9      924.30      965.62     35.73 o 
  -6   5   9      513.90      507.32     19.38 o 
  -5   5   9      596.02      583.42     15.40 o 
  -4   5   9      850.62      844.44     21.86 o 
  -3   5   9      770.12      792.01     29.22 o 
  -2   5   9     2850.53     3113.27    110.45 o 
  -1   5   9     5187.56     5367.14    133.82 o 
   0   5   9     1022.44     1020.80     29.92 o 
   1   5   9     1946.15     1967.17     53.65 o 
   2   5   9      713.78      686.30     34.50 o 
   3   5   9     1235.17     1212.85     56.74 o 
   4   5   9       17.71       20.12      3.10 o 
   5   5   9      356.44      355.41     14.80 o 
  -9   6   9     2612.29     2700.22     97.13 o 
  -8   6   9      737.29      759.90     28.56 o 
  -7   6   9      396.61      415.41     16.44 o 
  -6   6   9     3414.51     3473.02    123.16 o 
  -5   6   9     2066.70     2199.76     78.56 o 
  -4   6   9     3616.83     3786.67     94.65 o 
  -3   6   9      270.42      265.66      7.56 o 
  -2   6   9     1951.22     2075.94     52.38 o 
  -1   6   9     1017.48     1046.76     26.97 o 
   0   6   9       25.44       28.65      2.74 o 
   1   6   9     1559.20     1564.49     39.92 o 
   2   6   9       86.07       87.51      3.41 o 
   3   6   9      440.60      420.51     15.22 o 
   4   6   9     1587.76     1806.35     65.44 o 
  -9   7   9     1394.50     1477.37     54.55 o 
  -8   7   9     1718.70     1891.30     68.77 o 
  -7   7   9     1286.02     1392.38     50.60 o 
  -6   7   9      244.75      247.28     10.33 o 
  -5   7   9      127.95      125.15      5.95 o 
  -4   7   9      443.25      444.92     17.26 o 
  -3   7   9      389.51      397.44     15.53 o 
  -1   7   9      517.85      533.04     14.31 o 
   0   7   9      806.15      835.80     31.03 o 
   1   7   9     4456.14     4583.18    114.67 o 
   2   7   9     2310.09     2373.22     84.97 o 
   3   7   9     2717.30     2536.33     90.76 o 
   4   7   9      288.07      279.85     12.21 o 
  -8   8   9      346.25      350.71     15.07 o 
  -5   8   9     1730.88     1821.95     65.46 o 
  -4   8   9     4288.96     4665.52    164.96 o 
  -3   8   9      406.11      381.01     15.01 o 
  -1   8   9      991.43     1036.24     30.00 o 
   0   8   9      137.96      142.49      4.78 o 
   1   8   9     1597.41     1637.58     41.86 o 
   2   8   9      194.97      193.43      8.77 o 
  -7   9   9      175.11      172.78      8.75 o 
  -3   9   9       94.71      104.32      5.42 o 
  -2   9   9     1255.61     1371.80     49.85 o 
  -1   9   9      312.51      320.40     13.10 o 
   0   9   9      950.22      991.53     25.87 o 
   1   9   9     4682.75     4824.04    120.77 o 
  -6  10   9     1175.67     1284.11     47.65 o 
  -2  10   9     1359.87     1454.15     52.79 o 
  -1  10   9     1467.55     1586.41     57.50 o 
  -3 -10  10      215.84      207.90      6.66 o 
  -2 -10  10      616.10      590.02     22.89 o 
  -6  -9  10      203.38      201.47      6.59 o 
  -5  -9  10      362.63      329.77      9.65 o 
  -4  -9  10     8260.24     8358.14    208.28 o 
  -3  -9  10     2298.43     2255.34     57.23 o 
  -2  -9  10     3665.44     3680.72     92.48 o 
  -1  -9  10       99.20       96.29      6.83 o 
   0  -9  10      185.84      185.08      8.79 o 
  -7  -8  10      398.54      371.89      8.82 o 
  -6  -8  10      132.62      116.93      4.30 o 
  -5  -8  10       91.26       90.25      3.64 o 
  -4  -8  10      301.31      294.95      9.96 o 
  -3  -8  10       65.22       64.98      4.07 o 
  -2  -8  10     1432.43     1478.37     53.57 o 
  -1  -8  10      291.61      291.46      8.54 o 
   0  -8  10       94.66       99.15      3.76 o 
   1  -8  10     2274.85     2290.55     82.39 o 
  -8  -7  10      728.13      677.74     18.56 o 
  -7  -7  10     1028.84     1008.70     21.61 o 
  -6  -7  10      231.34      216.54      5.51 o 
  -5  -7  10      271.57      264.31      6.38 o 
  -4  -7  10     6431.69     6567.46    163.76 o 
  -3  -7  10     2077.63     2105.29     53.32 o 
  -2  -7  10     4014.10     4203.89    105.27 o 
  -1  -7  10       11.20       14.97      2.57 o 
   0  -7  10      282.81      264.80      7.81 o 
   1  -7  10      239.66      225.73      6.87 o 
   2  -7  10     1117.64     1091.50     40.42 o 
  -9  -6  10     3801.66     3725.17    133.04 o 
  -8  -6  10      965.94      935.11     24.87 o 
  -7  -6  10     1508.58     1491.38     45.38 o 
  -6  -6  10      444.71      432.38      9.81 o 
  -5  -6  10       70.59       70.99      2.68 o 
  -4  -6  10      653.27      648.70     14.08 o 
  -3  -6  10      333.74      352.75      8.08 o 
  -2  -6  10      464.58      459.61     12.55 o 
  -1  -6  10      674.76      670.51     29.39 o 
   0  -6  10      913.02      912.64     23.80 o 
   1  -6  10      292.75      271.64      7.97 o 
   2  -6  10      274.32      260.73      7.76 o 
   3  -6  10     3292.25     3270.93     82.49 o 
  -9  -5  10     1693.29     1618.97     41.80 o 
  -8  -5  10      560.08      525.75     14.60 o 
  -7  -5  10      516.16      497.58     13.78 o 
  -6  -5  10     2354.50     2374.93     60.12 o 
  -5  -5  10      702.90      693.31     14.98 o 
  -4  -5  10     3109.87     3227.81     66.11 o 
  -3  -5  10      770.50      761.95     16.30 o 
  -2  -5  10     4022.41     4084.96     83.35 o 
  -1  -5  10      143.70      143.30      3.73 o 
   0  -5  10      329.48      332.85      9.76 o 
   1  -5  10      767.65      770.69     20.29 o 
   2  -5  10     1307.64     1356.74     34.91 o 
   3  -5  10      193.06      199.87      5.16 o 
 -10  -4  10      795.03      733.51     28.52 o 
  -9  -4  10     1949.30     1929.23     49.46 o 
  -8  -4  10      453.62      417.25     11.82 o 
  -7  -4  10     1941.17     1925.30     49.05 o 
  -6  -4  10     3161.88     3201.63     80.53 o 
  -5  -4  10     1910.27     1968.23     49.94 o 
  -4  -4  10     3052.65     3138.55     82.85 o 
  -3  -4  10       43.38       41.18      2.84 o 
  -2  -4  10      768.69      766.48     16.33 o 
  -1  -4  10     3046.04     3168.47     64.84 o 
   0  -4  10     1318.36     1320.19     27.54 o 
   1  -4  10      460.20      466.68     12.81 o 
   2  -4  10       35.61       38.02      2.95 o 
   3  -4  10     1612.12     1573.80     32.92 o 
   4  -4  10      280.24      285.57      6.99 o 
 -10  -3  10      565.83      545.46     21.81 o 
  -9  -3  10     1720.15     1725.12     62.57 o 
  -8  -3  10      994.85      942.52     24.78 o 
  -7  -3  10      788.86      780.95     20.70 o 
  -6  -3  10     1754.11     1774.06     45.18 o 
  -5  -3  10      786.60      803.70     21.10 o 
  -4  -3  10     1764.16     1764.28     36.46 o 
  -3  -3  10     2131.60     2146.16     44.16 o 
  -2  -3  10     6162.12     6271.80    156.23 o 
  -1  -3  10      518.86      523.24     11.40 o 
   0  -3  10     4361.09     4625.46     94.33 o 
   1  -3  10     2285.85     2369.83     48.79 o 
   2  -3  10      127.46      132.01      4.58 o 
   3  -3  10      132.99      136.13      5.43 o 
   4  -3  10     2924.21     2932.63     60.45 o 
 -10  -2  10      540.94      530.10     14.87 o 
  -9  -2  10      429.63      394.38     11.27 o 
  -8  -2  10      140.80      131.68      7.84 o 
  -7  -2  10     2690.91     2704.57     68.24 o 
  -6  -2  10     5163.03     5409.51    135.09 o 
  -5  -2  10     3137.41     3174.14     85.78 o 
  -4  -2  10     3213.50     3258.91     81.69 o 
  -3  -2  10      653.98      659.27     14.10 o 
  -2  -2  10     1273.41     1318.84     33.66 o 
  -1  -2  10     3698.55     3837.97     96.00 o 
   0  -2  10     1296.85     1342.89     27.99 o 
   1  -2  10     1925.03     1985.69     61.51 o 
   2  -2  10      786.93      814.27     17.44 o 
   3  -2  10     1672.69     1678.22     42.73 o 
   4  -2  10     1146.09     1150.76     24.45 o 
   5  -2  10      306.84      305.12      9.02 o 
 -10  -1  10      255.12      252.13      7.90 o 
  -9  -1  10      102.07       93.85      3.75 o 
  -8  -1  10     2612.39     2614.63     66.08 o 
  -7  -1  10      609.60      599.32     16.13 o 
  -6  -1  10      989.43     1020.33     26.48 o 
  -5  -1  10       76.64       71.84      3.14 o 
  -4  -1  10     2443.98     2430.08     61.18 o 
  -3  -1  10     1349.27     1327.75     27.58 o 
  -2  -1  10     2022.70     2072.48     42.63 o 
  -1  -1  10      303.79      286.92      6.60 o 
   0  -1  10     3169.20     3243.16     81.29 o 
   1  -1  10     1647.74     1663.90     34.52 o 
   2  -1  10       66.91       66.01      2.60 o 
   3  -1  10      148.17      145.75      4.31 o 
   4  -1  10     1197.31     1166.74     25.49 o 
   5  -1  10      845.43      804.01     31.92 o 
 -10   0  10      458.59      440.03     12.49 o 
  -9   0  10     2162.68     2109.48     53.64 o 
  -8   0  10      770.55      756.75     28.63 o 
  -7   0  10     3390.19     3571.00    126.89 o 
  -6   0  10     3893.99     4087.03    102.31 o 
  -5   0  10      781.53      789.43     20.61 o 
  -4   0  10     1682.17     1668.16     42.32 o 
  -3   0  10     1546.84     1549.07     39.35 o 
  -2   0  10      350.55      369.90      8.25 o 
  -1   0  10     2084.35     2162.38     44.47 o 
   0   0  10     2198.75     2255.38     56.85 o 
   1   0  10     3586.02     3555.15     72.72 o 
   2   0  10        4.24        7.88      2.56 o 
   3   0  10      169.56      170.88      4.51 o 
   4   0  10     2429.44     2458.06     62.15 o 
   5   0  10       89.91       92.99      3.07 o 
 -10   1  10      287.95      274.28     11.97 o 
  -9   1  10      162.32      149.26      5.07 o 
  -8   1  10     2478.91     2477.37     62.62 o 
  -7   1  10      732.57      732.59     19.38 o 
  -6   1  10      942.91      927.44     24.06 o 
  -5   1  10      149.25      143.63      5.48 o 
  -4   1  10     2407.64     2426.31     61.07 o 
  -3   1  10     1186.44     1165.03     29.86 o 
  -2   1  10     2202.08     2270.06     57.18 o 
  -1   1  10      262.95      248.16      5.80 o 
   0   1  10     3167.17     3226.71     80.90 o 
   1   1  10     1660.07     1667.36     34.59 o 
   2   1  10       64.12       67.53      2.98 o 
   3   1  10      160.79      156.35      4.21 o 
   4   1  10     1153.87     1192.14     31.02 o 
   5   1  10      870.98      851.90     39.61 o 
 -10   2  10      542.05      524.72     20.79 o 
  -8   2  10      128.48      119.27      6.18 o 
  -7   2  10     2805.66     2899.49     72.96 o 
  -6   2  10     5286.10     5319.37    132.72 o 
  -5   2  10     3148.64     3105.24     77.90 o 
  -4   2  10     3097.59     3191.36     80.01 o 
  -3   2  10      556.69      577.02     15.33 o 
  -2   2  10     1381.94     1365.69     36.05 o 
  -1   2  10     3407.42     3444.98     86.28 o 
   0   2  10     1370.19     1371.45     28.55 o 
   1   2  10     1916.44     1926.34     39.84 o 
   2   2  10      629.24      610.10     16.32 o 
   3   2  10     1864.95     1846.85    106.60 o 
   4   2  10     1042.48     1085.40     28.44 o 
   5   2  10      335.73      331.02      9.92 o 
 -10   3  10      617.75      593.43     16.45 o 
  -9   3  10     1660.63     1660.86     60.35 o 
  -8   3  10      802.00      813.59     30.62 o 
  -7   3  10      986.66      998.96     27.83 o 
  -6   3  10     1686.15     1637.69     59.03 o 
  -5   3  10      676.41      649.81     17.14 o 
  -4   3  10     1960.13     1987.43     50.23 o 
  -3   3  10     1970.96     2030.09     51.29 o 
  -2   3  10     6275.32     6417.96    159.87 o 
  -1   3  10      550.06      555.49     14.84 o 
   0   3  10     4224.92     4276.54     87.25 o 
   1   3  10     2335.79     2335.16     48.10 o 
   2   3  10      111.63      111.81      3.29 o 
   3   3  10      136.71      135.39      5.42 o 
   4   3  10     2903.63     2923.22     73.88 o 
 -10   4  10      680.93      655.90     23.91 o 
  -9   4  10     2054.34     2071.97     74.75 o 
  -8   4  10      436.04      442.11     17.60 o 
  -7   4  10     1987.23     2140.14     76.86 o 
  -6   4  10     3189.47     3159.49    112.31 o 
  -5   4  10     1913.17     1985.21     71.16 o 
  -4   4  10     2985.52     3072.49     77.08 o 
  -3   4  10       73.88       68.12      3.10 o 
  -2   4  10      889.03      913.29     23.69 o 
  -1   4  10     2879.46     3020.82     75.86 o 
   0   4  10     1481.78     1450.51     37.04 o 
   1   4  10      486.70      447.59     10.02 o 
   2   4  10       38.28       42.58      2.49 o 
   3   4  10     1710.83     1671.55     52.71 o 
   4   4  10      206.42      204.85      7.25 o 
  -9   5  10     1709.52     1686.30     61.32 o 
  -8   5  10      444.07      434.07     17.31 o 
  -7   5  10      682.06      715.47     27.08 o 
  -6   5  10     2236.59     2258.56     80.82 o 
  -5   5  10      596.47      601.74     22.78 o 
  -4   5  10     3357.38     3561.54    126.35 o 
  -3   5  10      672.66      665.02     17.56 o 
  -2   5  10     3934.93     4137.73    103.50 o 
  -1   5  10      175.03      200.86      8.73 o 
   0   5  10      268.93      270.04      7.87 o 
   1   5  10      787.01      781.60     20.64 o 
   2   5  10     1321.99     1281.14     29.93 o 
   3   5  10      184.35      180.41      5.96 o 
  -9   6  10     3833.41     3927.84    139.73 o 
  -8   6  10      989.39      991.75     36.91 o 
  -7   6  10     1453.84     1428.61     51.89 o 
  -6   6  10      472.66      471.83     18.37 o 
  -5   6  10       56.23       65.11      4.55 o 
  -4   6  10      707.06      733.45     27.49 o 
  -3   6  10      330.77      328.87      9.26 o 
  -2   6  10      569.63      588.59     15.75 o 
  -1   6  10      559.80      599.38     22.84 o 
   0   6  10     1068.47     1086.49     28.16 o 
   1   6  10      245.76      232.03      7.76 o 
   2   6  10      222.51      214.13      9.47 o 
   3   6  10     3438.16     3410.29    123.75 o 
  -7   7  10     1162.85     1190.11     43.65 o 
  -6   7  10      129.59      120.23      6.12 o 
  -5   7  10      268.73      276.82     11.59 o 
  -4   7  10     6481.16     7055.68    248.79 o 
  -3   7  10     2048.21     2175.82     77.99 o 
  -2   7  10     3840.42     4058.38    101.62 o 
  -1   7  10        8.68       10.57      3.59 o 
   0   7  10      300.73      296.10      8.61 o 
   1   7  10      214.10      210.38      6.92 o 
   2   7  10     1100.60     1091.38     28.53 o 
   3   7  10      228.92      217.71      9.91 o 
  -6   8  10      142.00      146.26      7.07 o 
  -5   8  10       75.71       72.00      4.78 o 
  -4   8  10      329.71      342.28     13.94 o 
  -3   8  10       44.53       48.81      4.48 o 
  -2   8  10     1390.76     1517.88     55.12 o 
  -1   8  10      266.35      267.47      7.93 o 
   0   8  10      112.15      111.90      4.08 o 
   1   8  10     2202.06     2288.17     82.28 o 
   2   8  10     2097.68     2174.52     55.35 o 
  -4   9  10     8069.16     8845.62    311.69 o 
  -3   9  10     2383.94     2476.70     88.67 o 
  -2   9  10     3683.15     4029.05    143.05 o 
  -1   9  10      116.36      124.40      6.48 o 
   0   9  10      156.31      153.41      5.20 o 
  -2  10  10      587.90      610.36     23.60 o 
  -6  -8  11      491.98      476.84     19.15 o 
  -5  -8  11     1242.77     1238.89     45.63 o 
  -4  -8  11     3271.61     3246.45     81.79 o 
  -3  -8  11     3051.62     3036.93     76.59 o 
  -2  -8  11     5067.47     5117.58    128.08 o 
  -1  -8  11     1680.46     1685.74     43.18 o 
   0  -8  11      175.44      157.92      7.80 o 
  -7  -7  11      275.58      252.06      7.98 o 
  -6  -7  11     1091.94     1043.01     22.29 o 
  -5  -7  11      102.75       89.46      3.70 o 
  -4  -7  11      778.69      787.80     20.90 o 
  -3  -7  11      119.09      120.54      5.68 o 
  -2  -7  11      520.46      523.37     14.37 o 
  -1  -7  11       13.21       18.89      2.78 o 
   0  -7  11      808.66      782.01     20.79 o 
   1  -7  11      538.70      554.46     21.77 o 
  -8  -6  11      174.41      159.78      5.70 o 
  -7  -6  11      563.28      544.64     15.14 o 
  -6  -6  11      464.34      458.61     12.86 o 
  -5  -6  11      600.88      595.61     16.29 o 
  -4  -6  11     1497.24     1494.80     31.27 o 
  -3  -6  11      778.14      756.71     20.05 o 
  -2  -6  11     3623.04     3711.86     93.12 o 
  -1  -6  11     1223.56     1170.43     35.97 o 
   0  -6  11      307.48      303.61      8.91 o 
   1  -6  11      250.11      242.19      7.43 o 
   2  -6  11     1046.57     1026.03     37.80 o 
  -8  -5  11     1009.24      984.48     26.10 o 
  -7  -5  11      169.57      166.13     11.06 o 
  -6  -5  11     2581.09     2610.24     66.06 o 
  -5  -5  11      540.90      524.41     11.65 o 
  -4  -5  11     1099.73     1108.26     23.42 o 
  -3  -5  11      684.68      703.17     15.21 o 
  -2  -5  11      144.57      140.99      3.79 o 
  -1  -5  11      734.89      715.95     19.00 o 
   0  -5  11      805.29      798.33     21.08 o 
   1  -5  11     1366.54     1397.95     36.29 o 
   2  -5  11      155.23      154.09      7.37 o 
  -9  -4  11     1287.84     1256.36     41.32 o 
  -8  -4  11      272.68      253.28      7.84 o 
  -7  -4  11      799.91      776.17     20.74 o 
  -6  -4  11     1383.67     1377.94     35.53 o 
  -5  -4  11      195.40      191.76     10.14 o 
  -4  -4  11     1219.23     1230.00     25.82 o 
  -3  -4  11      229.48      218.06      5.35 o 
  -2  -4  11     1923.99     1944.02     40.22 o 
  -1  -4  11     1924.14     1957.40     40.51 o 
   0  -4  11      775.80      782.77     25.39 o 
   1  -4  11     1079.64     1120.18     29.13 o 
   2  -4  11      898.06      916.19     24.19 o 
   3  -4  11      242.39      243.78     12.33 o 
  -9  -3  11      635.18      592.16     16.35 o 
  -8  -3  11      836.93      811.63     30.78 o 
  -7  -3  11     1112.53     1057.25     27.65 o 
  -6  -3  11     5158.92     5322.89    133.10 o 
  -5  -3  11     2623.77     2713.50     68.49 o 
  -4  -3  11     6411.97     6382.69    159.15 o 
  -3  -3  11      330.98      319.17      9.08 o 
  -2  -3  11     1158.62     1166.42     24.50 o 
  -1  -3  11     2905.69     3016.30     75.82 o 
   0  -3  11     1275.28     1300.76     27.29 o 
   1  -3  11     2353.67     2451.30     50.57 o 
   2  -3  11      169.81      175.16      6.20 o 
   3  -3  11     1791.89     1859.10     47.58 o 
  -9  -2  11     1610.81     1556.49     40.14 o 
  -8  -2  11      606.32      556.88     21.54 o 
  -7  -2  11     2492.83     2487.33     62.99 o 
  -6  -2  11     1965.81     2000.54     50.89 o 
  -5  -2  11       47.32       46.66      3.90 o 
  -4  -2  11     2520.32     2505.71     63.21 o 
  -3  -2  11      675.78      662.82     17.60 o 
  -2  -2  11     1252.45     1271.84     32.65 o 
  -1  -2  11     1264.38     1336.30     27.95 o 
   0  -2  11      524.45      517.78     14.03 o 
   1  -2  11     3458.38     3639.22     74.56 o 
   2  -2  11      642.33      643.81     14.14 o 
   3  -2  11      468.34      490.67     13.72 o 
 -10  -1  11      736.93      700.22     26.80 o 
  -9  -1  11      104.43      106.19      4.78 o 
  -8  -1  11      480.93      463.37     12.99 o 
  -7  -1  11      459.49      465.50     12.96 o 
  -6  -1  11     4668.39     4798.94    120.09 o 
  -5  -1  11      973.79      959.35     24.97 o 
  -4  -1  11     6284.60     6373.57    158.90 o 
  -3  -1  11      283.21      275.33      7.99 o 
  -2  -1  11      597.87      596.54     15.96 o 
  -1  -1  11     1086.50     1110.75     23.38 o 
   0  -1  11      441.25      430.20      9.68 o 
   1  -1  11     4155.99     4369.43     89.31 o 
   2  -1  11      309.43      302.53      7.20 o 
   3  -1  11      975.27      994.75     21.31 o 
   4  -1  11      725.43      732.94     16.09 o 
 -10   0  11     1048.76     1046.53     38.87 o 
  -9   0  11      543.05      508.59     14.14 o 
  -8   0  11      499.71      481.54     13.38 o 
  -7   0  11      309.54      291.11      8.58 o 
  -6   0  11     2031.44     2022.88     51.36 o 
  -5   0  11       10.80       21.84      3.78 o 
  -4   0  11     1732.39     1753.19     44.57 o 
  -3   0  11       23.63       22.82      2.68 o 
  -2   0  11      112.40      105.71      3.78 o 
  -1   0  11      399.43      404.45     11.21 o 
   0   0  11        0.13        5.97      1.99 o 
   1   0  11     1930.36     1956.40     40.54 o 
   2   0  11     1531.47     1534.86     32.11 o 
   3   0  11     1678.49     1685.34     35.23 o 
   4   0  11      113.76      114.48      3.55 o 
 -10   1  11      735.13      681.24     26.42 o 
  -9   1  11       99.34       96.51      3.83 o 
  -8   1  11      467.75      446.90     12.47 o 
  -7   1  11      440.57      434.79     12.15 o 
  -6   1  11     4755.68     4669.94    165.31 o 
  -5   1  11     1006.65     1011.61     26.25 o 
  -4   1  11     6240.43     6367.09    158.73 o 
  -3   1  11      226.43      212.93      6.41 o 
  -2   1  11      727.48      723.03     19.09 o 
  -1   1  11      980.73      968.55     25.16 o 
   0   1  11      447.39      425.78      9.57 o 
   1   1  11     4221.54     4202.29     85.92 o 
   2   1  11      317.10      292.35      6.98 o 
   3   1  11     1066.80     1038.66     34.12 o 
   4   1  11      726.04      704.21     19.00 o 
  -9   2  11     1569.14     1581.53     57.76 o 
  -8   2  11      452.50      435.93     12.23 o 
  -7   2  11     2813.01     2886.69     72.78 o 
  -6   2  11     1778.68     1715.15     61.95 o 
  -5   2  11       64.35       72.66      4.73 o 
  -4   2  11     2594.78     2649.21     66.75 o 
  -3   2  11      632.63      646.38     17.38 o 
  -2   2  11     1273.69     1308.28     73.29 o 
  -1   2  11     1278.44     1302.76     33.44 o 
   0   2  11      532.98      518.01     11.44 o 
   1   2  11     3410.52     3405.09     69.81 o 
   2   2  11      689.68      658.96     14.45 o 
   3   2  11      501.38      492.02     11.19 o 
  -9   3  11      656.04      638.85     24.84 o 
  -7   3  11     1090.04     1065.24     27.71 o 
  -6   3  11     5137.02     5097.45    127.35 o 
  -5   3  11     2774.68     2771.86     98.88 o 
  -4   3  11     6070.57     6222.69    219.60 o 
  -3   3  11      411.74      414.52     11.48 o 
  -2   3  11     1371.70     1342.41     34.42 o 
  -1   3  11     2678.18     2671.09     67.32 o 
   0   3  11     1444.70     1398.49     35.88 o 
   1   3  11     2343.73     2276.50     70.91 o 
   2   3  11      205.35      192.36      5.58 o 
   3   3  11     1714.27     1646.20     42.20 o 
  -9   4  11     1095.63     1126.96     41.88 o 
  -8   4  11      225.07      222.00     10.04 o 
  -7   4  11      940.03      900.22     33.59 o 
  -6   4  11     1281.55     1247.16     32.09 o 
  -5   4  11      263.56      240.73      7.19 o 
  -4   4  11     1231.17     1258.68     45.95 o 
  -3   4  11      206.54      201.36      6.21 o 
  -2   4  11     1979.48     2012.34     51.03 o 
  -1   4  11     1909.04     1927.75     48.98 o 
   0   4  11      750.68      751.11     19.92 o 
   1   4  11     1013.93      979.10     25.60 o 
   2   4  11      959.40      949.95     31.67 o 
   3   4  11      204.66      205.99      5.60 o 
  -8   5  11     1015.13     1054.73     39.29 o 
  -7   5  11      155.60      143.44      7.03 o 
  -6   5  11     2492.65     2506.22     89.72 o 
  -5   5  11      586.41      584.37     15.73 o 
  -4   5  11     1038.31     1053.26     27.33 o 
  -3   5  11      783.80      810.25     24.09 o 
  -2   5  11       73.82       75.43      3.38 o 
  -1   5  11      566.09      551.61     14.98 o 
   0   5  11      986.28      966.09     25.29 o 
   1   5  11     1177.46     1180.64     43.35 o 
   2   5  11      166.56      166.86      5.63 o 
  -6   6  11      390.68      387.82     15.66 o 
  -5   6  11      708.63      747.66     28.26 o 
  -4   6  11     1447.82     1550.93     56.34 o 
  -3   6  11      776.06      761.52     20.16 o 
  -2   6  11     3592.38     3756.71     94.27 o 
  -1   6  11     1252.49     1270.86     32.82 o 
   0   6  11      316.40      314.52      9.19 o 
   1   6  11      248.85      241.28      7.55 o 
   2   6  11     1122.02     1092.03     40.41 o 
  -7   7  11      258.26      234.17     10.36 o 
  -5   7  11       63.27       63.05      4.83 o 
  -4   7  11      809.01      872.89     32.68 o 
  -3   7  11      100.39      101.92      5.59 o 
  -2   7  11      397.71      404.11     11.38 o 
  -1   7  11       19.27       23.40      2.95 o 
   0   7  11      873.58      866.54     22.94 o 
   1   7  11      458.92      450.16     12.68 o 
  -6   8  11      499.18      498.49     19.69 o 
  -3   8  11     3071.62     3197.69    114.05 o 
  -2   8  11     5058.28     5432.62    192.30 o 
  -1   8  11     1695.12     1781.15     45.55 o 
   0   8  11      166.41      158.97      7.85 o 
  -4  -7  12      271.64      257.94     11.22 o 
  -3  -7  12     1171.49     1146.96     42.34 o 
  -2  -7  12     1756.46     1781.20     45.61 o 
  -6  -6  12     1991.40     1941.17     49.70 o 
  -5  -6  12       57.93       59.94      3.43 o 
  -4  -6  12      491.24      465.71     13.02 o 
  -3  -6  12      339.91      327.73      9.60 o 
  -2  -6  12      833.65      809.01     30.37 o 
  -1  -6  12      484.44      487.65     13.55 o 
   0  -6  12      304.05      289.79      8.67 o 
  -7  -5  12      386.28      370.93     10.90 o 
  -6  -5  12      190.25      174.78      5.90 o 
  -5  -5  12     1315.38     1328.83     34.44 o 
  -4  -5  12      209.71      213.79      6.74 o 
  -3  -5  12      142.81      142.69      9.65 o 
  -2  -5  12      802.48      778.53     29.41 o 
  -1  -5  12     3440.14     3551.63     89.29 o 
   0  -5  12      738.31      710.14     19.08 o 
  -8  -4  12      655.36      622.92     24.37 o 
  -7  -4  12      685.08      643.38     17.61 o 
  -6  -4  12     2726.11     2785.79     70.50 o 
  -5  -4  12     1701.10     1731.23     44.35 o 
  -4  -4  12     2763.06     2868.61     72.39 o 
  -3  -4  12     1494.87     1543.36     39.44 o 
  -2  -4  12      483.63      484.34     10.86 o 
  -1  -4  12      402.57      410.10      9.40 o 
   0  -4  12      442.13      425.84     12.00 o 
   1  -4  12     2505.12     2535.61     64.24 o 
  -8  -3  12      670.71      646.68     17.76 o 
  -7  -3  12     1483.94     1446.73     37.43 o 
  -6  -3  12     1063.07     1086.23     28.44 o 
  -5  -3  12      503.19      508.57     14.10 o 
  -4  -3  12     1542.99     1523.27     39.05 o 
  -3  -3  12      835.34      831.05     21.92 o 
  -2  -3  12      200.96      201.68      5.09 o 
  -1  -3  12     2817.33     2945.32     60.57 o 
   0  -3  12      508.46      498.56     11.21 o 
   1  -3  12     1381.42     1489.69     38.44 o 
   2  -3  12      186.24      187.11      6.21 o 
  -8  -2  12      334.90      320.02      9.71 o 
  -7  -2  12      698.19      685.45     18.56 o 
  -6  -2  12     2160.40     2208.24     56.15 o 
  -5  -2  12      209.51      187.52      5.97 o 
  -4  -2  12     5032.33     5034.15    125.91 o 
  -3  -2  12     1846.49     1871.10     47.63 o 
  -2  -2  12     1067.69     1052.34     27.37 o 
  -1  -2  12      570.61      575.11     15.51 o 
   0  -2  12      416.01      431.14      9.85 o 
   1  -2  12     4490.32     4640.06    116.22 o 
   2  -2  12      675.73      679.87     18.42 o 
  -8  -1  12      724.78      682.22     18.55 o 
  -7  -1  12      645.02      631.12     24.19 o 
  -6  -1  12     1522.58     1540.93     56.13 o 
  -5  -1  12      123.87      106.72      3.93 o 
  -4  -1  12     1111.91     1104.03     28.67 o 
  -3  -1  12      699.65      688.47     18.38 o 
  -2  -1  12       60.43       60.29      3.24 o 
  -1  -1  12      362.48      363.22      8.40 o 
   0  -1  12      920.66      958.37     25.06 o 
   1  -1  12     1357.01     1379.46     29.04 o 
   2  -1  12      464.04      465.02     10.66 o 
  -8   0  12      320.53      290.82      8.77 o 
  -7   0  12      966.38      958.05     25.25 o 
  -6   0  12      105.22      106.86      3.96 o 
  -5   0  12       14.84       12.26      2.62 o 
  -4   0  12     2871.92     2890.60     72.85 o 
  -3   0  12     2356.51     2374.40     60.07 o 
  -2   0  12     1877.01     1908.82     48.57 o 
  -1   0  12      133.61      136.42      4.64 o 
   0   0  12      180.85      185.36      4.82 o 
   1   0  12     2400.29     2487.28     62.95 o 
   2   0  12      779.57      774.18     20.68 o 
  -9   1  12     2520.53     2421.06     86.82 o 
  -8   1  12      715.72      670.75     18.19 o 
  -7   1  12      712.84      713.43     19.20 o 
  -6   1  12     1387.83     1348.37     34.74 o 
  -5   1  12      137.85      120.86      4.57 o 
  -4   1  12     1158.08     1150.76     29.83 o 
  -3   1  12      717.30      697.08     18.61 o 
  -2   1  12       47.93       57.34      3.37 o 
  -1   1  12      408.45      389.67     11.01 o 
   0   1  12      912.05      925.68     24.29 o 
   1   1  12     1342.29     1347.85     28.39 o 
   2   1  12      513.31      501.76     11.40 o 
  -8   2  12      431.78      409.89     11.70 o 
  -7   2  12      609.47      610.61     16.63 o 
  -6   2  12     2318.99     2230.54     56.56 o 
  -5   2  12      237.13      219.98      6.75 o 
  -4   2  12     4723.33     4861.41    121.64 o 
  -3   2  12     1998.61     2053.91     52.17 o 
  -2   2  12     1140.98     1116.59     28.99 o 
  -1   2  12      493.91      487.72     14.65 o 
   0   2  12      447.89      451.00     12.56 o 
   1   2  12     4629.32     4593.94    115.12 o 
   2   2  12      717.71      709.32     19.11 o 
  -8   3  12      725.35      718.92     27.74 o 
  -7   3  12     1611.95     1597.41     41.04 o 
  -6   3  12     1009.80      982.50     25.70 o 
  -5   3  12      537.84      534.72     14.62 o 
  -4   3  12     1535.02     1565.69     40.11 o 
  -3   3  12      817.66      826.97     21.86 o 
  -2   3  12      174.83      172.76     10.65 o 
  -1   3  12     2813.61     2874.03    102.56 o 
   0   3  12      429.62      398.73     11.28 o 
   1   3  12     1315.26     1263.31     32.75 o 
   2   3  12      251.79      226.20     10.10 o 
  -8   4  12      802.72      828.73     31.58 o 
  -7   4  12      645.31      596.20     23.18 o 
  -6   4  12     2695.60     2647.47     66.89 o 
  -5   4  12     1852.75     1841.97     46.97 o 
  -4   4  12     2474.03     2597.67     65.67 o 
  -3   4  12     1645.82     1699.07     43.44 o 
  -2   4  12      385.89      381.04     10.82 o 
  -1   4  12      324.14      320.54      9.34 o 
   0   4  12      511.95      487.53     13.55 o 
   1   4  12     2445.29     2411.02     61.20 o 
  -7   5  12      394.06      374.51     15.43 o 
  -6   5  12      175.41      163.94      7.95 o 
  -4   5  12      215.46      218.47      6.78 o 
  -3   5  12      112.63      102.46      3.86 o 
  -2   5  12      766.52      745.11     19.88 o 
  -1   5  12     3452.35     3524.84     88.68 o 
   0   5  12      681.44      645.28     17.53 o 
  -6   6  12     2061.57     2058.93     74.36 o 
  -5   6  12       89.40       94.05      5.55 o 
  -4   6  12      416.75      409.27     16.60 o 
  -3   6  12      427.33      436.94     17.72 o 
  -2   6  12      641.53      619.89     23.99 o 
  -1   6  12      609.83      629.65     17.15 o 
   0   6  12      329.71      318.17     13.25 o 
  -5   7  12     1676.47     1760.14     63.94 o 
  -4   7  12      277.82      271.78     11.91 o 
  -3   7  12     1205.79     1278.67     47.16 o 
  -2   7  12     1765.12     1775.59     45.47 o 
  -4  -5  13     1836.30     1966.02     71.09 o 
  -3  -5  13      405.68      368.40     15.12 o 
  -6  -4  13      226.29      222.20     10.14 o 
  -5  -4  13      587.84      577.13     15.99 o 
  -4  -4  13     1095.94     1100.23     31.21 o 
  -3  -4  13     1386.58     1385.07     35.81 o 
  -2  -4  13      297.66      302.63      7.30 o 
  -6  -3  13     1703.07     1742.96     44.83 o 
  -5  -3  13      745.13      734.24     23.67 o 
  -4  -3  13     2092.79     2066.39     52.64 o 
  -3  -3  13     1257.23     1264.21     32.82 o 
  -2  -3  13     1265.65     1272.35     33.00 o 
  -1  -3  13      310.70      304.54      7.38 o 
  -7  -2  13     1650.60     1627.37     42.00 o 
  -6  -2  13      470.62      494.94     43.83 o 
  -5  -2  13      117.64      102.72      4.01 o 
  -4  -2  13      601.86      576.79     15.82 o 
  -3  -2  13     2094.14     2099.06     53.43 o 
  -2  -2  13       21.86       29.23      3.10 o 
  -1  -2  13     1795.38     1845.58     51.01 o 
   0  -2  13      693.39      721.11     15.88 o 
  -7  -1  13      537.07      516.16     14.52 o 
  -6  -1  13      332.94      332.20      9.91 o 
  -5  -1  13      107.30      103.07      4.02 o 
  -4  -1  13      588.36      554.52     15.23 o 
  -3  -1  13     2845.88     2768.84     70.00 o 
  -2  -1  13     4468.71     4553.75    114.16 o 
  -1  -1  13     1157.68     1175.79     30.62 o 
   0  -1  13      192.85      198.24      6.79 o 
  -7   0  13     3439.91     3393.92     85.66 o 
  -6   0  13       40.38       36.01      3.24 o 
  -5   0  13      196.02      172.73      5.74 o 
  -4   0  13        1.37        3.92      3.47 o 
  -3   0  13      923.60      912.49     24.40 o 
  -2   0  13       13.71       19.55      3.46 o 
  -1   0  13      708.84      761.65     27.41 o 
   0   0  13      869.71      881.14     29.73 o 
  -7   1  13      445.08      426.98     12.24 o 
  -6   1  13      462.87      441.45     12.49 o 
  -5   1  13       98.89       92.75      3.73 o 
  -4   1  13      553.44      516.02     20.10 o 
  -3   1  13     2915.19     2870.08     72.50 o 
  -2   1  13     4425.27     4335.20    175.50 o 
  -1   1  13     1177.36     1144.32     29.83 o 
   0   1  13      186.53      178.88      5.95 o 
  -6   2  13      508.43      489.25     19.57 o 
  -5   2  13       90.66       75.82      5.92 o 
  -4   2  13      629.31      623.01     16.95 o 
  -3   2  13     2150.79     2166.84     55.11 o 
  -2   2  13       40.80       44.98      4.63 o 
  -1   2  13     1682.53     1656.44     42.52 o 
   0   2  13      605.57      601.91     23.31 o 
  -6   3  13     1675.85     1638.90     42.10 o 
  -5   3  13      682.50      668.62     25.74 o 
  -4   3  13     2118.49     2146.54     54.65 o 
  -3   3  13     1362.62     1388.93     35.91 o 
  -2   3  13     1255.82     1268.24     32.94 o 
  -1   3  13      338.85      321.14      9.49 o 
  -6   4  13      231.32      213.61      9.91 o 
  -5   4  13      540.89      517.66     14.39 o 
  -4   4  13     1178.86     1215.16     44.96 o 
  -3   4  13     1276.96     1305.81     33.89 o 
  -2   4  13      335.29      338.01      9.96 o 
  -3   5  13      500.42      485.47     19.15 o 
                                                 
